# Supplementary material for: High-Phosphate-Stimulated Macrophage-Derived Exosomes Promote Vascular Calcification via let-7b-5p/TGFBR1 Axis in Chronic Kidney Disease
Source: Cells. 2022 Dec 30;12(1):161. doi: 10.3390/cells12010161 (PMC9818696; doi:10.3390/cells12010161)
Supplement: Supplementary file 1 [file cells-12-00161-s001.zip]

Archive with 6 entries (6 files):
- cells-2091145 detailed method revised.pdf
- cells-2091145 Table S1 revised.pdf
- cells-2091445 sup figure .pdf
- MiRNA_DEG.xlsx
- MiRNA_Read couts.xls
- Table S2.xlsx
