# Supplementary material for: High-Phosphate-Stimulated Macrophage-Derived Exosomes Promote Vascular Calcification via let-7b-5p/TGFBR1 Axis in Chronic Kidney Disease
Source: Cells. 2022 Dec 30;12(1):161. doi: 10.3390/cells12010161 (PMC9818696; doi:10.3390/cells12010161)
Supplement: Supplementary file 1 [file cells-12-00161-s001.zip › MiRNA_DEG.xlsx]

## Sheet: Sheet1
Gene ID	Type	log2 ( Mexo-P/Mexo)	Qvalue ( Mexo-P/Mexo)
mmu-miR-465c-3p	miRNA	-9.51959	0.00151337
mmu-miR-133b-5p	miRNA	-4.20163	5.29e-69
mmu-miR-206-5p	miRNA	-3.14621	0.00151114
mmu-miR-128-2-5p	miRNA	-2.34815	0.0442028
mmu-miR-133b-3p	miRNA	-1.91119	1.03e-07
mmu-miR-877-3p	miRNA	-1.79668	1.84e-06
mmu-miR-675-5p	miRNA	-1.67657	2.21e-12
mmu-miR-675-3p	miRNA	-1.4008	2.13e-18
mmu-miR-365-2-5p	miRNA	-1.24423	1.92e-05
mmu-miR-3102-5p.2-5p	miRNA	-1.13226	2.31e-06
mmu-let-7b-5p	miRNA	-0.967463	0.000467
mmu-miR-484	miRNA	-0.790552	0.0491058
mmu-miR-206-3p	miRNA	-0.778468	1.35e-08
mmu-miR-328-3p	miRNA	-0.766889	4.11e-05
mmu-miR-133a-3p	miRNA	-0.650722	0.0491058
mmu-miR-30c-2-3p	miRNA	-0.649644	0.0327532
mmu-miR-23b-5p	miRNA	-0.544271	0.0442028
mmu-miR-149-5p	miRNA	-0.504161	0.00502887
mmu-miR-7a-1-3p	miRNA	0.618082	0.023579
mmu-miR-350-3p	miRNA	0.634174	0.0174339
mmu-miR-221-3p	miRNA	0.711852	8.22e-05
mmu-miR-210-5p	miRNA	1.5901	1.58e-05
mmu-miR-326-3p	miRNA	1.59124	0.000283
novel-mmu-miR365-5p	miRNA	1.60108	0.0217725
novel-mmu-miR142-3p	miRNA	1.69071	7.2e-10
mmu-miR-6538	miRNA	1.76714	1.15e-05
novel-mmu-miR24-5p	miRNA	2.5647	0.010781
novel-mmu-miR424-5p	miRNA	3.56127	0.0130917
novel-mmu-miR157-3p	miRNA	3.83961	2.31e-06
novel-mmu-miR351-5p	miRNA	5.05505	0.0158163
