# Supplementary material for: High-Phosphate-Stimulated Macrophage-Derived Exosomes Promote Vascular Calcification via let-7b-5p/TGFBR1 Axis in Chronic Kidney Disease
Source: Cells. 2022 Dec 30;12(1):161. doi: 10.3390/cells12010161 (PMC9818696; doi:10.3390/cells12010161)
Supplement: Supplementary file 1 [file cells-12-00161-s001.zip › MiRNA_Read couts.xls]

## Sheet: Sheet1
Gene ID		Mexo1 Read Count	Mexo2 Read Count	Mexo3 Read Count	Mexo-P1 Read Count	Mexo-P2 Read Count	Mexo-P3 Read Count	Mexo Average Read Count	Mexo-P Average Read Count
mmu-let-7a-1-3p	miRNA	12	13	725	13	569	3	250	195
mmu-let-7a-2-3p	miRNA	17	28	25	14	22	25	23.333	20.333
mmu-let-7a-5p	miRNA	56590	61956	62108	46727	44826	45644	60218	45732.3
mmu-let-7b-3p	miRNA	2	5	1	0	0	2	2.667	0.667
mmu-let-7b-5p	miRNA	1482	1998	1354	652	487	657	1611.33	598.667
mmu-let-7c-1-3p	miRNA	5	5	12	11	10	14	7.333	11.667
mmu-let-7c-2-3p	miRNA	535	678	13	530	3	653	408.667	395.333
mmu-let-7c-5p	miRNA	84417	94988	92593	78975	79664	76002	90666	78213.7
mmu-let-7d-3p	miRNA	12301	18227	17488	8634	9239	9977	16005.3	9283.33
mmu-let-7d-5p	miRNA	40241	54888	50758	35477	36857	33640	48629	35324.7
mmu-let-7e-3p	miRNA	1198	1777	1610	849	1025	1010	1528.33	961.333
mmu-let-7e-5p	miRNA	38226	44528	41803	29951	27754	24096	41519	27267
mmu-let-7f-1-3p	miRNA	7	2	0	1	1	0	3	0.667
mmu-let-7f-2-3p	miRNA	13	20	24	20	18	12	19	16.667
mmu-let-7f-5p	miRNA	51019	55264	59223	42077	42398	43973	55168.7	42816
mmu-let-7g-3p	miRNA	0	5	3	1	0	3	2.667	1.333
mmu-let-7g-5p	miRNA	28342	35371	36190	24490	26436	27223	33301	26049.7
mmu-let-7i-3p	miRNA	67534	84726	81227	65852	68540	62603	77829	65665
mmu-let-7i-5p	miRNA	76281	87551	86258	70913	75774	72933	83363.3	73206.7
mmu-let-7k	miRNA	44	68	42	15	32	20	51.333	22.333
mmu-miR-100-3p	miRNA	114	172	250	102	128	174	178.667	134.667
mmu-miR-100-5p	miRNA	11660	17818	15549	9757	12374	11739	15009	11290
mmu-miR-101a-3p	miRNA	14	11	8	9	6	12	11	9
mmu-miR-101a-5p	miRNA	0	0	0	1	0	0	0	0.333
mmu-miR-101b-3p	miRNA	298	390	415	258	272	250	367.667	260
mmu-miR-101b-5p	miRNA	3	8	1	5	0	1	4	2
mmu-miR-103-1-5p	miRNA	1	6	4	2	2	1	3.667	1.667
mmu-miR-103-2-5p	miRNA	3	3	2	3	1	1	2.667	1.667
mmu-miR-103-3p	miRNA	1973	2491	2284	1654	1765	1571	2249.33	1663.33
mmu-miR-106b-3p	miRNA	16	20	16	12	15	11	17.333	12.667
mmu-miR-106b-5p	miRNA	572	690	602	2043	291	346	621.333	893.333
mmu-miR-107-3p	miRNA	16	8	10	13	3	4	11.333	6.667
mmu-miR-107-5p	miRNA	50	75	53	46	47	58	59.333	50.333
mmu-miR-10a-3p	miRNA	15	26	30	36	39	40	23.667	38.333
mmu-miR-10a-5p	miRNA	14454	21272	21757	13882	17601	17621	19161	16368
mmu-miR-10b-5p	miRNA	54	45	38	63	53	60	45.667	58.667
mmu-miR-1187	miRNA	0	0	1	0	0	0	0.333	0
mmu-miR-1191a	miRNA	55	66	82	62	52	59	67.667	57.667
mmu-miR-1191b-3p	miRNA	7	18	15	5	5	13	13.333	7.667
mmu-miR-1191b-5p	miRNA	1	1	4	1	0	1	2	0.667
mmu-miR-1195	miRNA	4	3	1	4	4	1	2.667	3
mmu-miR-1198-3p	miRNA	28	36	27	28	28	22	30.333	26
mmu-miR-1198-5p	miRNA	2556	3556	3935	2690	2939	2545	3349	2724.67
mmu-miR-1199-3p	miRNA	0	1	0	0	0	0	0.333	0
mmu-miR-1199-5p	miRNA	3	10	8	2	2	1	7	1.667
mmu-miR-12180-3p	miRNA	10	17	10	10	6	4	12.333	6.667
mmu-miR-12181-3p	miRNA	2	9	14	4	2	2	8.333	2.667
mmu-miR-12182-3p	miRNA	2	2	3	3	6	0	2.333	3
mmu-miR-12185-3p	miRNA	2	3	0	0	0	1	1.667	0.333
mmu-miR-12185-5p	miRNA	0	1	0	0	0	0	0.333	0
mmu-miR-12187-5p	miRNA	0	1	0	1	0	0	0.333	0.333
mmu-miR-12189-3p	miRNA	1	4	8	5	4	6	4.333	5
mmu-miR-12193-3p	miRNA	0	0	0	1	0	0	0	0.333
mmu-miR-12194-3p	miRNA	8	13	10	4	9	2	10.333	5
mmu-miR-12196-3p	miRNA	0	0	0	0	1	0	0	0.333
mmu-miR-12196-5p	miRNA	0	0	0	2	0	0	0	0.667
mmu-miR-122-3p	miRNA	1	0	0	0	1	0	0.333	0.333
mmu-miR-122-5p	miRNA	40	42	23	32	43	36	35	37
mmu-miR-12201-3p	miRNA	0	0	0	1	0	0	0	0.333
mmu-miR-12202-3p	miRNA	15	5	3	11	6	7	7.667	8
mmu-miR-12206-5p	miRNA	1	3	0	0	0	0	1.333	0
mmu-miR-1224-5p	miRNA	0	0	1	0	1	0	0.333	0.333
mmu-miR-122b-5p	miRNA	3	5	0	0	3	0	2.667	1
mmu-miR-1231-3p	miRNA	1	2	5	2	0	1	2.667	1
mmu-miR-124-3p	miRNA	8	14	10	3	8	6	10.667	5.667
mmu-miR-124-5p	miRNA	0	0	0	0	0	1	0	0.333
mmu-miR-1247-5p	miRNA	0	1	0	0	0	0	0.333	0
mmu-miR-1249-3p	miRNA	39	58	28	31	18	13	41.667	20.667
mmu-miR-1249-5p	miRNA	7	8	5	14	9	5	6.667	9.333
mmu-miR-124b-3p	miRNA	0	4	0	1	0	0	1.333	0.333
mmu-miR-1251-5p	miRNA	0	2	0	0	0	2	0.667	0.667
mmu-miR-1258-5p	miRNA	1	0	0	0	0	0	0.333	0
mmu-miR-125a-3p	miRNA	722	1079	1005	473	606	549	935.333	542.667
mmu-miR-125a-5p	miRNA	15315	20405	17907	14664	11270	11216	17875.7	12383.3
mmu-miR-125b-1-3p	miRNA	2616	3855	3158	1684	1757	1827	3209.67	1756
mmu-miR-125b-2-3p	miRNA	42	61	59	45	42	57	54	48
mmu-miR-125b-5p	miRNA	16637	18016	14180	22888	13795	11994	16277.7	16225.7
mmu-miR-126a-3p	miRNA	226	242	212	156	232	212	226.667	200
mmu-miR-126a-5p	miRNA	11	11	7	9	5	11	9.667	8.333
mmu-miR-126b-3p	miRNA	29	39	23	21	18	23	30.333	20.667
mmu-miR-126b-5p	miRNA	2	2	1	0	3	0	1.667	1
mmu-miR-127-3p	miRNA	3	5	2	4	0	21	3.333	8.333
mmu-miR-1271-5p	miRNA	1	0	0	0	0	0	0.333	0
mmu-miR-128-1-5p	miRNA	11	25	17	8	11	6	17.667	8.333
mmu-miR-128-2-5p	miRNA	17	37	32	2	7	3	28.667	4
mmu-miR-128-3p	miRNA	1030	1428	1068	983	1103	884	1175.33	990
mmu-miR-129-1-3p	miRNA	0	0	0	0	1	0	0	0.333
mmu-miR-129-2-3p	miRNA	37	31	29	80	38	38	32.333	52
mmu-miR-129-5p	miRNA	1236	2021	1753	1270	2048	1977	1670	1765
mmu-miR-1291	miRNA	17	8	18	9	6	11	14.333	8.667
mmu-miR-1298-5p	miRNA	0	1	0	0	0	0	0.333	0
mmu-miR-129b-3p	miRNA	0	0	0	0	2	0	0	0.667
mmu-miR-129b-5p	miRNA	1	2	1	1	0	0	1.333	0.333
mmu-miR-1306-3p	miRNA	25	45	48	23	28	18	39.333	23
mmu-miR-1306-5p	miRNA	1	1	1	1	4	1	1	2
mmu-miR-130a-3p	miRNA	2079	2803	2279	2143	1558	1406	2387	1702.33
mmu-miR-130a-5p	miRNA	100	140	131	131	105	138	123.667	124.667
mmu-miR-130b-3p	miRNA	62	93	72	125	29	32	75.667	62
mmu-miR-130b-5p	miRNA	1002	1250	1360	537	653	810	1204	666.667
mmu-miR-130c	miRNA	0	0	0	1	0	0	0	0.333
mmu-miR-132-3p	miRNA	3	2	4	2	0	1	3	1
mmu-miR-132-5p	miRNA	7	5	6	2	4	4	6	3.333
mmu-miR-133a-3p	miRNA	1494	1992	1471	913	674	705	1652.33	764
mmu-miR-133b-3p	miRNA	387	433	342	107	49	70	387.333	75.333
mmu-miR-133b-5p	miRNA	857	1423	1407	57	36	50	1229	47.667
mmu-miR-135a-2-3p	miRNA	0	0	0	1	0	0	0	0.333
mmu-miR-135a-5p	miRNA	24	16	28	18	14	19	22.667	17
mmu-miR-135b-3p	miRNA	3	2	2	3	1	4	2.333	2.667
mmu-miR-135b-5p	miRNA	272	373	408	351	289	343	351	327.667
mmu-miR-136-5p	miRNA	0	0	0	1	0	0	0	0.333
mmu-miR-137-3p	miRNA	3	3	3	2	3	2	3	2.333
mmu-miR-137-5p	miRNA	0	0	0	1	0	0	0	0.333
mmu-miR-138-2-3p	miRNA	9	11	12	7	5	4	10.667	5.333
mmu-miR-138-5p	miRNA	141	248	231	121	179	158	206.667	152.667
mmu-miR-139-3p	miRNA	171	320	335	124	198	142	275.333	154.667
mmu-miR-139-5p	miRNA	5144	7478	7032	3465	4611	3995	6551.33	4023.67
mmu-miR-140-3p	miRNA	1088	1249	1205	754	749	735	1180.67	746
mmu-miR-140-5p	miRNA	23518	29037	31652	17153	16100	18217	28069	17156.7
mmu-miR-141-3p	miRNA	1	1	1	0	0	0	1	0
mmu-miR-141-5p	miRNA	1	0	0	0	0	0	0.333	0
mmu-miR-142a-3p	miRNA	15	13	12	9	8	12	13.333	9.667
mmu-miR-142a-5p	miRNA	6	1	2	3	2	3	3	2.667
mmu-miR-143-3p	miRNA	36053	50386	46492	25875	33355	31405	44310.3	30211.7
mmu-miR-143-5p	miRNA	4	4	2	2	0	0	3.333	0.667
mmu-miR-144-3p	miRNA	0	7	2	0	0	3	3	1
mmu-miR-144-5p	miRNA	1	0	0	0	1	1	0.333	0.667
mmu-miR-145a-3p	miRNA	105	105	133	80	63	77	114.333	73.333
mmu-miR-145a-5p	miRNA	955	900	835	1399	558	570	896.667	842.333
mmu-miR-146a-3p	miRNA	0	0	1	1	1	0	0.333	0.667
mmu-miR-146a-5p	miRNA	1669	2357	2603	1721	2226	2142	2209.67	2029.67
mmu-miR-146b-3p	miRNA	0	0	1	0	1	0	0.333	0.333
mmu-miR-146b-5p	miRNA	182	309	387	262	366	340	292.667	322.667
mmu-miR-147-3p	miRNA	12	28	17	9	8	2	19	6.333
mmu-miR-148a-3p	miRNA	7	5	2	7	3	5	4.667	5
mmu-miR-148b-3p	miRNA	194	178	172	218	115	120	181.333	151
mmu-miR-148b-5p	miRNA	24	20	21	21	13	14	21.667	16
mmu-miR-149-3p	miRNA	39	46	35	24	13	18	40	18.333
mmu-miR-149-5p	miRNA	16506	24252	21452	9870	11067	10674	20736.7	10537
mmu-miR-150-5p	miRNA	36	47	37	25	38	29	40	30.667
mmu-miR-151-3p	miRNA	1297	1746	1832	1270	979	1011	1625	1086.67
mmu-miR-151-5p	miRNA	11669	15768	14451	8143	10108	9688	13962.7	9313
mmu-miR-152-3p	miRNA	239	341	288	550	202	218	289.333	323.333
mmu-miR-152-5p	miRNA	11	17	14	16	16	2	14	11.333
mmu-miR-153-3p	miRNA	51	140	118	84	83	81	103	82.667
mmu-miR-153-5p	miRNA	1	2	0	2	3	2	1	2.333
mmu-miR-154-5p	miRNA	0	1	0	0	0	3	0.333	1
mmu-miR-155-3p	miRNA	3	9	6	2	5	2	6	3
mmu-miR-155-5p	miRNA	3239	3901	4481	2304	2180	1792	3873.67	2092
mmu-miR-15a-3p	miRNA	33	51	30	24	27	23	38	24.667
mmu-miR-15a-5p	miRNA	7358	10283	7913	6009	5562	6012	8518	5861
mmu-miR-15b-3p	miRNA	336	300	305	274	220	230	313.667	241.333
mmu-miR-15b-5p	miRNA	6055	7308	7061	6836	5387	5562	6808	5928.33
mmu-miR-16-1-3p	miRNA	0	0	1	0	0	1	0.333	0.333
mmu-miR-16-2-3p	miRNA	15	25	11	25	13	25	17	21
mmu-miR-16-5p	miRNA	51168	66307	57955	49591	56300	53790	58476.7	53227
mmu-miR-17-3p	miRNA	477	745	514	439	320	337	578.667	365.333
mmu-miR-17-5p	miRNA	1575	1858	2004	2063	780	987	1812.33	1276.67
mmu-miR-181a-1-3p	miRNA	45	80	59	66	59	81	61.333	68.667
mmu-miR-181a-2-3p	miRNA	177	239	232	87	119	106	216	104
mmu-miR-181a-5p	miRNA	5609	8422	7422	4815	5779	5306	7151	5300
mmu-miR-181b-1-3p	miRNA	1	0	0	0	0	0	0.333	0
mmu-miR-181b-2-3p	miRNA	1	2	2	0	1	2	1.667	1
mmu-miR-181b-5p	miRNA	6030	8210	7365	6084	6842	5952	7201.67	6292.67
mmu-miR-181c-3p	miRNA	60	90	64	72	76	59	71.333	69
mmu-miR-181c-5p	miRNA	569	910	875	528	636	548	784.667	570.667
mmu-miR-181d-3p	miRNA	6	11	5	2	4	4	7.333	3.333
mmu-miR-181d-5p	miRNA	585	753	878	585	678	608	738.667	623.667
mmu-miR-182-3p	miRNA	96	141	134	99	106	107	123.667	104
mmu-miR-182-5p	miRNA	23763	44414	44062	32912	34462	30672	37413	32682
mmu-miR-183-3p	miRNA	32	34	28	17	25	22	31.333	21.333
mmu-miR-183-5p	miRNA	31266	37336	39337	28236	29727	28475	35979.7	28812.7
mmu-miR-1839-3p	miRNA	2	0	0	2	1	1	0.667	1.333
mmu-miR-1839-5p	miRNA	541	741	706	360	496	468	662.667	441.333
mmu-miR-184-3p	miRNA	2	3	3	2	2	0	2.667	1.333
mmu-miR-1843a-3p	miRNA	12	29	30	11	22	21	23.667	18
mmu-miR-1843a-5p	miRNA	17	26	32	14	20	15	25	16.333
mmu-miR-1843b-3p	miRNA	0	0	1	1	0	1	0.333	0.667
mmu-miR-1843b-5p	miRNA	65	109	101	49	84	75	91.667	69.333
mmu-miR-185-3p	miRNA	6	10	12	15	10	6	9.333	10.333
mmu-miR-185-5p	miRNA	496	543	480	351	470	251	506.333	357.333
mmu-miR-186-3p	miRNA	13	8	11	5	0	1	10.667	2
mmu-miR-186-5p	miRNA	788	1257	897	752	637	679	980.667	689.333
mmu-miR-187-3p	miRNA	403	517	467	333	460	392	462.333	395
mmu-miR-187-5p	miRNA	2	3	3	0	0	0	2.667	0
mmu-miR-188-3p	miRNA	45	66	45	17	20	21	52	19.333
mmu-miR-188-5p	miRNA	1522	1792	1547	972	576	625	1620.33	724.333
mmu-miR-18a-3p	miRNA	111	151	138	115	88	80	133.333	94.333
mmu-miR-18a-5p	miRNA	2475	3816	3778	2860	2556	2550	3356.33	2655.33
mmu-miR-190a-3p	miRNA	7	29	24	20	9	10	20	13
mmu-miR-190a-5p	miRNA	66	92	112	61	39	74	90	58
mmu-miR-190b-3p	miRNA	0	0	0	0	0	1	0	0.333
mmu-miR-190b-5p	miRNA	68	111	105	73	65	79	94.667	72.333
mmu-miR-191-3p	miRNA	332	410	447	292	289	268	396.333	283
mmu-miR-191-5p	miRNA	21774	29093	28886	16349	20743	19682	26584.3	18924.7
mmu-miR-192-3p	miRNA	0	3	3	3	1	1	2	1.667
mmu-miR-192-5p	miRNA	180	284	321	178	306	263	261.667	249
mmu-miR-1927	miRNA	2	0	0	0	1	2	0.667	1
mmu-miR-1929-3p	miRNA	2	1	6	0	1	0	3	0.333
mmu-miR-1929-5p	miRNA	0	0	0	0	1	0	0	0.333
mmu-miR-1930-3p	miRNA	8	11	10	4	1	1	9.667	2
mmu-miR-1930-5p	miRNA	126	253	226	113	145	135	201.667	131
mmu-miR-1932	miRNA	4	4	5	1	2	2	4.333	1.667
mmu-miR-1933-3p	miRNA	8	12	8	4	7	2	9.333	4.333
mmu-miR-1933-5p	miRNA	0	0	0	1	1	1	0	1
mmu-miR-1934-3p	miRNA	10	13	19	5	9	4	14	6
mmu-miR-1934-5p	miRNA	70	127	154	57	72	57	117	62
mmu-miR-1936	miRNA	0	0	3	1	0	1	1	0.667
mmu-miR-1938	miRNA	1	5	1	1	0	3	2.333	1.333
mmu-miR-193a-3p	miRNA	1775	2927	2063	1277	798	890	2255	988.333
mmu-miR-193a-5p	miRNA	274	400	268	177	178	169	314	174.667
mmu-miR-193b-3p	miRNA	1522	1798	1434	1229	780	675	1584.67	894.667
mmu-miR-193b-5p	miRNA	16	9	6	8	2	4	10.333	4.667
mmu-miR-194-2-3p	miRNA	0	2	0	3	0	0	0.667	1
mmu-miR-194-5p	miRNA	47	93	98	84	111	104	79.333	99.667
mmu-miR-1941-3p	miRNA	1	5	4	4	4	4	3.333	4
mmu-miR-1941-5p	miRNA	1	1	8	2	0	1	3.333	1
mmu-miR-1943-3p	miRNA	24	24	8	9	7	8	18.667	8
mmu-miR-1943-5p	miRNA	3	2	7	2	2	2	4	2
mmu-miR-1945	miRNA	0	4	3	2	3	4	2.333	3
mmu-miR-1947-5p	miRNA	35	48	48	24	35	20	43.667	26.333
mmu-miR-1948-3p	miRNA	36	41	49	44	35	53	42	44
mmu-miR-1948-5p	miRNA	2	0	5	2	2	4	2.333	2.667
mmu-miR-1949	miRNA	12	18	19	11	14	5	16.333	10
mmu-miR-1950	miRNA	1	1	1	1	1	0	1	0.667
mmu-miR-1951	miRNA	1	1	1	0	0	0	1	0
mmu-miR-1953	miRNA	13	14	10	7	6	7	12.333	6.667
mmu-miR-1954	miRNA	0	1	0	0	0	0	0.333	0
mmu-miR-1955-3p	miRNA	4	8	0	1	1	1	4	1
mmu-miR-1955-5p	miRNA	0	0	0	0	0	1	0	0.333
mmu-miR-1958	miRNA	1	1	0	2	0	1	0.667	1
mmu-miR-195a-3p	miRNA	1	3	9	2	3	4	4.333	3
mmu-miR-195a-5p	miRNA	48	80	54	69	29	30	60.667	42.667
mmu-miR-1960	miRNA	1	1	0	1	1	0	0.667	0.667
mmu-miR-1964-3p	miRNA	80	110	98	61	51	44	96	52
mmu-miR-1964-5p	miRNA	11	16	15	3	6	13	14	7.333
mmu-miR-1968-3p	miRNA	0	0	0	0	1	0	0	0.333
mmu-miR-1968-5p	miRNA	0	0	0	0	1	0	0	0.333
mmu-miR-1969	miRNA	0	2	1	0	2	2	1	1.333
mmu-miR-196a-1-3p	miRNA	1	0	0	1	1	3	0.333	1.667
mmu-miR-196a-2-3p	miRNA	26	26	16	11	3	12	22.667	8.667
mmu-miR-196a-5p	miRNA	49308	60158	60876	41370	46607	45073	56780.7	44350
mmu-miR-196b-3p	miRNA	13	21	24	12	9	17	19.333	12.667
mmu-miR-196b-5p	miRNA	13811	19142	21459	12140	15121	14854	18137.3	14038.3
mmu-miR-1970	miRNA	0	1	1	4	1	1	0.667	2
mmu-miR-1970b-5p	miRNA	0	0	0	1	0	0	0	0.333
mmu-miR-1970c-5p	miRNA	1	0	0	0	0	0	0.333	0
mmu-miR-1981-3p	miRNA	2	5	11	0	2	6	6	2.667
mmu-miR-1981-5p	miRNA	211	327	377	167	210	180	305	185.667
mmu-miR-1982-3p	miRNA	34	25	42	18	20	20	33.667	19.333
mmu-miR-1982-5p	miRNA	4	4	5	1	1	0	4.333	0.667
mmu-miR-1983	miRNA	1361	1863	1940	854	1274	1145	1721.33	1091
mmu-miR-199a-3p	miRNA	1210	1562	30	18	3	1073	934	364.667
mmu-miR-199a-5p	miRNA	9916	15561	14191	6967	9842	8357	13222.7	8388.67
mmu-miR-199b-3p	miRNA	1	23	1471	1291	1226	20	498.333	845.667
mmu-miR-199b-5p	miRNA	11	15	15	7	11	12	13.667	10
mmu-miR-19a-3p	miRNA	67	67	65	72	29	39	66.333	46.667
mmu-miR-19a-5p	miRNA	3	0	2	2	0	1	1.667	1
mmu-miR-19b-1-5p	miRNA	38	67	59	24	23	23	54.667	23.333
mmu-miR-19b-3p	miRNA	2286	3166	3165	2231	2481	2292	2872.33	2334.67
mmu-miR-1a-3p	miRNA	2	4	2	0	2	2	2.667	1.333
mmu-miR-1b-3p	miRNA	8	13	12	9	1	6	11	5.333
mmu-miR-1b-5p	miRNA	1	1	0	0	1	1	0.667	0.667
mmu-miR-200a-3p	miRNA	2	3	0	1	2	4	1.667	2.333
mmu-miR-200b-3p	miRNA	0	0	0	0	1	0	0	0.333
mmu-miR-200c-3p	miRNA	16	28	28	12	8	11	24	10.333
mmu-miR-200c-5p	miRNA	0	1	0	2	0	0	0.333	0.667
mmu-miR-201-3p	miRNA	0	0	2	0	0	1	0.667	0.333
mmu-miR-201-5p	miRNA	22	18	30	14	17	19	23.333	16.667
mmu-miR-202-5p	miRNA	2	2	4	2	1	4	2.667	2.333
mmu-miR-203-3p	miRNA	0	6	0	0	0	0	2	0
mmu-miR-203b-5p	miRNA	0	6	0	0	0	0	2	0
mmu-miR-204-3p	miRNA	0	0	0	1	0	0	0	0.333
mmu-miR-204-5p	miRNA	196	115	135	136	203	179	148.667	172.667
mmu-miR-205-3p	miRNA	1	0	0	0	0	0	0.333	0
mmu-miR-205-5p	miRNA	1	4	5	1	2	2	3.333	1.667
mmu-miR-206-3p	miRNA	39201	50741	48400	18937	20409	19112	46114	19486
mmu-miR-206-5p	miRNA	26	31	41	4	3	1	32.667	2.667
mmu-miR-208b-3p	miRNA	0	0	0	0	1	0	0	0.333
mmu-miR-20a-3p	miRNA	7	15	14	8	11	13	12	10.667
mmu-miR-20a-5p	miRNA	3825	4729	5459	4120	3070	3575	4671	3588.33
mmu-miR-210-3p	miRNA	222	313	263	571	287	270	266	376
mmu-miR-210-5p	miRNA	59	100	60	201	149	124	73	158
mmu-miR-211-5p	miRNA	19	13	8	5	13	24	13.333	14
mmu-miR-212-3p	miRNA	16	28	38	22	26	21	27.333	23
mmu-miR-212-5p	miRNA	17	10	9	16	18	22	12	18.667
mmu-miR-2137	miRNA	1	5	7	3	1	1	4.333	1.667
mmu-miR-214-3p	miRNA	1500	2110	1417	2360	801	588	1675.67	1249.67
mmu-miR-214-5p	miRNA	1369	2387	1613	1041	1072	1235	1789.67	1116
mmu-miR-215-5p	miRNA	0	1	2	0	1	1	1	0.667
mmu-miR-218-1-3p	miRNA	1	1	0	3	0	2	0.667	1.667
mmu-miR-218-2-3p	miRNA	0	1	0	0	0	0	0.333	0
mmu-miR-218-5p	miRNA	1095	1734	1671	1185	1286	1163	1500	1211.33
mmu-miR-219a-1-3p	miRNA	13	28	15	11	11	15	18.667	12.333
mmu-miR-219a-5p	miRNA	10	15	13	9	7	14	12.667	10
mmu-miR-219b-3p	miRNA	0	0	1	0	0	0	0.333	0
mmu-miR-219b-5p	miRNA	1	0	1	1	2	1	0.667	1.333
mmu-miR-219c-3p	miRNA	0	0	2	1	0	1	0.667	0.667
mmu-miR-219c-5p	miRNA	5	2	2	1	0	1	3	0.667
mmu-miR-21a-3p	miRNA	2832	4417	3796	2293	3562	3292	3681.67	3049
mmu-miR-21a-5p	miRNA	63963	76919	79549	63158	73591	71340	73477	69363
mmu-miR-22-3p	miRNA	97504	104240	102835	90351	96890	94416	101526	93885.7
mmu-miR-22-5p	miRNA	250	329	258	192	149	177	279	172.667
mmu-miR-221-3p	miRNA	4703	7380	6284	6500	7843	7280	6122.33	7207.67
mmu-miR-221-5p	miRNA	890	1122	1667	750	861	872	1226.33	827.667
mmu-miR-222-3p	miRNA	11639	15130	14435	11116	14131	12919	13734.7	12722
mmu-miR-222-5p	miRNA	13	12	9	12	7	6	11.333	8.333
mmu-miR-223-3p	miRNA	7	5	3	7	2	4	5	4.333
mmu-miR-223-5p	miRNA	2	0	1	0	0	1	1	0.333
mmu-miR-224-3p	miRNA	0	2	0	2	0	1	0.667	1
mmu-miR-224-5p	miRNA	24	51	59	34	30	31	44.667	31.667
mmu-miR-23a-3p	miRNA	21798	25105	20882	22581	23413	22031	22595	22675
mmu-miR-23a-5p	miRNA	58	79	65	109	68	56	67.333	77.667
mmu-miR-23b-3p	miRNA	33119	39034	37205	24913	26945	25763	36452.7	25873.7
mmu-miR-23b-5p	miRNA	1353	2131	1964	840	1029	813	1816	894
mmu-miR-24-1-5p	miRNA	384	521	320	247	140	195	408.333	194
mmu-miR-24-2-5p	miRNA	2895	4350	3014	2689	2009	2399	3419.67	2365.67
mmu-miR-24-3p	miRNA	60685	71102	73702	59028	50917	45206	68496.3	51717
mmu-miR-25-3p	miRNA	1525	1590	1503	1331	1275	1233	1539.33	1279.67
mmu-miR-25-5p	miRNA	96	209	102	119	73	48	135.667	80
mmu-miR-26a-1-3p	miRNA	12	24	25	11	16	25	20.333	17.333
mmu-miR-26a-2-3p	miRNA	176	231	228	156	208	202	211.667	188.667
mmu-miR-26a-5p	miRNA	50018	58633	61089	46190	51312	51019	56580	49507
mmu-miR-26b-3p	miRNA	177	296	293	219	263	262	255.333	248
mmu-miR-26b-5p	miRNA	4256	5270	7057	3728	4056	4703	5527.67	4162.33
mmu-miR-27a-3p	miRNA	32046	40825	40124	29479	36128	36977	37665	34194.7
mmu-miR-27a-5p	miRNA	2162	3633	2233	2237	2750	2589	2676	2525.33
mmu-miR-27b-3p	miRNA	24775	28912	27279	16306	16020	16455	26988.7	16260.3
mmu-miR-27b-5p	miRNA	880	1314	751	608	748	694	981.667	683.333
mmu-miR-28a-3p	miRNA	1647	2273	2207	1035	1518	1300	2042.33	1284.33
mmu-miR-28a-5p	miRNA	6261	8660	7904	3895	4774	4342	7608.33	4337
mmu-miR-28c	miRNA	3	6	3	2	1	0	4	1
mmu-miR-290a-5p	miRNA	1	0	0	0	0	0	0.333	0
mmu-miR-292a-3p	miRNA	0	0	0	1	1	0	0	0.667
mmu-miR-293-3p	miRNA	1	0	0	0	1	0	0.333	0.333
mmu-miR-293-5p	miRNA	1	0	0	0	0	0	0.333	0
mmu-miR-294-3p	miRNA	1	0	0	1	0	3	0.333	1.333
mmu-miR-296-3p	miRNA	34	28	50	46	26	13	37.333	28.333
mmu-miR-296-5p	miRNA	235	263	214	247	216	300	237.333	254.333
mmu-miR-297a-3p	miRNA	0	0	0	0	1	3	0	1.333
mmu-miR-297a-5p	miRNA	1210	1948	1906	1173	1450	1543	1688	1388.67
mmu-miR-297b-5p	miRNA	23	34	35	28	35	31	30.667	31.333
mmu-miR-297c-3p	miRNA	0	0	3	0	0	0	1	0
mmu-miR-297c-5p	miRNA	698	1028	1130	632	763	881	952	758.667
mmu-miR-298-3p	miRNA	10	6	5	3	4	6	7	4.333
mmu-miR-298-5p	miRNA	35	56	40	38	41	27	43.667	35.333
mmu-miR-299a-3p	miRNA	1	0	0	0	0	0	0.333	0
mmu-miR-29a-3p	miRNA	26286	31895	27301	24917	18762	18109	28494	20596
mmu-miR-29a-5p	miRNA	30	41	37	25	19	29	36	24.333
mmu-miR-29b-1-5p	miRNA	330	322	408	176	256	229	353.333	220.333
mmu-miR-29b-2-5p	miRNA	0	1	0	0	0	1	0.333	0.333
mmu-miR-29b-3p	miRNA	12392	19228	16646	14215	11744	13133	16088.7	13030.7
mmu-miR-29c-3p	miRNA	614	794	665	696	475	444	691	538.333
mmu-miR-29c-5p	miRNA	24	37	42	33	57	41	34.333	43.667
mmu-miR-301a-3p	miRNA	4911	6531	7787	4279	4611	4913	6409.67	4601
mmu-miR-301a-5p	miRNA	45	60	54	93	26	14	53	44.333
mmu-miR-301b-3p	miRNA	36	69	77	28	32	52	60.667	37.333
mmu-miR-301b-5p	miRNA	9	13	6	9	5	2	9.333	5.333
mmu-miR-302a-3p	miRNA	0	1	0	0	0	0	0.333	0
mmu-miR-302d-3p	miRNA	0	0	0	0	0	1	0	0.333
mmu-miR-3057-3p	miRNA	20	21	23	13	18	9	21.333	13.333
mmu-miR-3057-5p	miRNA	279	406	376	179	175	118	353.667	157.333
mmu-miR-3058-3p	miRNA	18	45	33	25	25	32	32	27.333
mmu-miR-3058-5p	miRNA	6	4	0	5	1	0	3.333	2
mmu-miR-3060-3p	miRNA	5	13	8	7	2	4	8.667	4.333
mmu-miR-3061-3p	miRNA	11	5	4	4	11	7	6.667	7.333
mmu-miR-3061-5p	miRNA	44	57	41	18	23	21	47.333	20.667
mmu-miR-3062-5p	miRNA	2	3	0	2	1	1	1.667	1.333
mmu-miR-3063-3p	miRNA	0	1	0	0	1	1	0.333	0.667
mmu-miR-3064-5p	miRNA	10	35	20	13	15	9	21.667	12.333
mmu-miR-3066-3p	miRNA	12	10	11	13	7	6	11	8.667
mmu-miR-3066-5p	miRNA	5	8	5	6	8	6	6	6.667
mmu-miR-3068-3p	miRNA	0	0	2	0	0	2	0.667	0.667
mmu-miR-3068-5p	miRNA	601	1024	1114	534	870	706	913	703.333
mmu-miR-3069-3p	miRNA	2	4	0	4	2	0	2	2
mmu-miR-3069-5p	miRNA	7	7	10	3	8	7	8	6
mmu-miR-3073a-5p	miRNA	0	2	1	0	0	1	1	0.333
mmu-miR-3074-1-3p	miRNA	15	13	15	11	16	13	14.333	13.333
mmu-miR-3074-2-3p	miRNA	488	921	658	570	358	496	689	474.667
mmu-miR-3074-5p	miRNA	6	11	8	5	9	7	8.333	7
mmu-miR-3075-3p	miRNA	1	1	1	0	0	1	1	0.333
mmu-miR-3075-5p	miRNA	6	8	13	5	4	5	9	4.667
mmu-miR-3076-3p	miRNA	5	10	6	3	4	3	7	3.333
mmu-miR-3076-5p	miRNA	0	0	0	0	0	1	0	0.333
mmu-miR-3077-3p	miRNA	2	2	5	3	2	0	3	1.667
mmu-miR-3078-5p	miRNA	0	0	1	0	0	0	0.333	0
mmu-miR-3079-3p	miRNA	7	10	11	7	7	0	9.333	4.667
mmu-miR-3079-5p	miRNA	5	7	3	6	2	1	5	3
mmu-miR-3081-3p	miRNA	3	2	0	1	0	1	1.667	0.667
mmu-miR-3082-3p	miRNA	0	5	3	6	4	1	2.667	3.667
mmu-miR-3082-5p	miRNA	3	6	9	8	3	7	6	6
mmu-miR-3084-3p	miRNA	2	2	3	2	5	4	2.333	3.667
mmu-miR-3084-5p	miRNA	11	17	17	14	16	10	15	13.333
mmu-miR-3086-3p	miRNA	2	3	2	2	0	1	2.333	1
mmu-miR-3086-5p	miRNA	0	0	1	0	0	0	0.333	0
mmu-miR-3087-3p	miRNA	0	0	2	0	2	0	0.667	0.667
mmu-miR-3087-5p	miRNA	0	0	1	0	0	0	0.333	0
mmu-miR-3089-3p	miRNA	28	70	50	37	52	34	49.333	41
mmu-miR-3091-3p	miRNA	12	18	17	7	7	7	15.667	7
mmu-miR-3091-5p	miRNA	2	3	6	1	0	1	3.667	0.667
mmu-miR-3092-3p	miRNA	1	0	0	0	0	0	0.333	0
mmu-miR-3094-3p	miRNA	2	0	0	0	0	0	0.667	0
mmu-miR-3095-3p	miRNA	65	54	100	56	48	20	73	41.333
mmu-miR-3095-5p	miRNA	3	1	1	3	1	0	1.667	1.333
mmu-miR-3097-3p	miRNA	12	25	18	11	17	8	18.333	12
mmu-miR-3097-5p	miRNA	0	0	0	2	1	0	0	1
mmu-miR-3098-3p	miRNA	4	7	4	2	8	4	5	4.667
mmu-miR-3098-5p	miRNA	4	9	13	5	6	9	8.667	6.667
mmu-miR-3099-3p	miRNA	7	17	11	10	3	4	11.667	5.667
mmu-miR-30a-3p	miRNA	422	558	512	290	335	300	497.333	308.333
mmu-miR-30a-5p	miRNA	1304	1817	1597	1217	840	953	1572.67	1003.33
mmu-miR-30b-3p	miRNA	37	53	59	37	42	48	49.667	42.333
mmu-miR-30b-5p	miRNA	5897	7231	6442	7237	4254	5084	6523.33	5525
mmu-miR-30c-1-3p	miRNA	97	113	102	62	58	60	104	60
mmu-miR-30c-2-3p	miRNA	330	379	431	178	184	166	380	176
mmu-miR-30c-5p	miRNA	331	315	275	466	144	121	307	243.667
mmu-miR-30d-3p	miRNA	206	347	254	167	229	227	269	207.667
mmu-miR-30d-5p	miRNA	5661	8129	7118	6336	4661	4544	6969.33	5180.33
mmu-miR-30e-3p	miRNA	264	311	294	199	256	250	289.667	235
mmu-miR-30e-5p	miRNA	175	181	210	119	89	95	188.667	101
mmu-miR-31-3p	miRNA	11251	16650	14008	10550	14426	12267	13969.7	12414.3
mmu-miR-31-5p	miRNA	62540	79942	70594	56505	61787	59718	71025.3	59336.7
mmu-miR-3100-3p	miRNA	0	0	0	0	1	1	0	0.667
mmu-miR-3100-5p	miRNA	0	0	1	0	0	0	0.333	0
mmu-miR-3101-3p	miRNA	1	0	0	0	2	1	0.333	1
mmu-miR-3101-5p	miRNA	1	12	9	2	5	14	7.333	7
mmu-miR-3102-5p	miRNA	16	24	26	16	1	13	22	10
mmu-miR-3102-5p.2-5p	miRNA	501	937	678	234	241	214	705.333	229.667
mmu-miR-3103-3p	miRNA	0	0	3	2	0	1	1	1
mmu-miR-3104-3p	miRNA	0	1	0	0	0	0	0.333	0
mmu-miR-3105-3p	miRNA	19	19	13	21	13	14	17	16
mmu-miR-3105-5p	miRNA	97	159	132	109	120	91	129.333	106.667
mmu-miR-3108-3p	miRNA	0	2	0	0	0	0	0.667	0
mmu-miR-3108-5p	miRNA	0	1	0	0	2	0	0.333	0.667
mmu-miR-3109-3p	miRNA	12	19	23	9	28	16	18	17.667
mmu-miR-3109-5p	miRNA	30	35	30	17	38	31	31.667	28.667
mmu-miR-3110-5p	miRNA	13	1	0	2	2	4	4.667	2.667
mmu-miR-3112-3p	miRNA	3	3	2	4	2	4	2.667	3.333
mmu-miR-3112-5p	miRNA	0	1	1	0	1	0	0.667	0.333
mmu-miR-3113-5p	miRNA	4	2	2	0	1	4	2.667	1.667
mmu-miR-32-3p	miRNA	115	141	182	75	101	108	146	94.667
mmu-miR-32-5p	miRNA	2678	3767	3352	2409	1421	2123	3265.67	1984.33
mmu-miR-320-3p	miRNA	1615	623	1767	1553	1325	1088	1335	1322
mmu-miR-320-5p	miRNA	1	0	0	0	0	0	0.333	0
mmu-miR-322-3p	miRNA	618	806	696	805	393	483	706.667	560.333
mmu-miR-322-5p	miRNA	23894	33810	32156	20562	27184	23083	29953.3	23609.7
mmu-miR-324-3p	miRNA	489	676	491	399	260	292	552	317
mmu-miR-324-5p	miRNA	821	1281	823	957	796	633	975	795.333
mmu-miR-325-5p	miRNA	0	0	0	0	0	1	0	0.333
mmu-miR-326-3p	miRNA	50	47	45	141	94	79	47.333	104.667
mmu-miR-326-5p	miRNA	3	4	2	5	3	6	3	4.667
mmu-miR-328-3p	miRNA	1761	2820	2665	1068	974	1007	2415.33	1016.33
mmu-miR-328-5p	miRNA	6	6	11	4	1	1	7.667	2
mmu-miR-33-3p	miRNA	0	0	1	0	1	2	0.333	1
mmu-miR-33-5p	miRNA	11499	19045	16142	7684	10060	9464	15562	9069.33
mmu-miR-330-3p	miRNA	15	32	31	24	17	17	26	19.333
mmu-miR-330-5p	miRNA	13	23	18	10	15	12	18	12.333
mmu-miR-331-3p	miRNA	24	38	17	6	11	18	26.333	11.667
mmu-miR-331-5p	miRNA	9	11	19	15	11	13	13	13
mmu-miR-338-5p	miRNA	0	0	0	0	1	0	0	0.333
mmu-miR-339-3p	miRNA	70	134	123	54	82	91	109	75.667
mmu-miR-339-5p	miRNA	27	53	22	94	50	24	34	56
mmu-miR-340-5p	miRNA	0	0	0	5	5	4	0	4.667
mmu-miR-342-3p	miRNA	342	441	396	291	316	279	393	295.333
mmu-miR-342-5p	miRNA	0	0	0	0	0	1	0	0.333
mmu-miR-344-3p	miRNA	2	11	3	6	9	10	5.333	8.333
mmu-miR-344b-3p	miRNA	1	3	3	0	0	0	2.333	0
mmu-miR-344c-3p	miRNA	1	1	2	2	1	2	1.333	1.667
mmu-miR-344d-3p	miRNA	0	1	1	0	1	0	0.667	0.333
mmu-miR-345-3p	miRNA	0	0	0	1	0	0	0	0.333
mmu-miR-345-5p	miRNA	380	672	552	287	353	340	534.667	326.667
mmu-miR-346-5p	miRNA	0	2	0	0	0	0	0.667	0
mmu-miR-3470a	miRNA	18	19	28	22	24	18	21.667	21.333
mmu-miR-3470b	miRNA	35	30	28	31	40	36	31	35.667
mmu-miR-3473a	miRNA	4	7	7	5	5	4	6	4.667
mmu-miR-3473b	miRNA	36	32	18	4	20	16	28.667	13.333
mmu-miR-3473d	miRNA	43	110	93	22	27	24	82	24.333
mmu-miR-3473e	miRNA	3	0	0	0	0	0	1	0
mmu-miR-3473f	miRNA	0	0	2	0	0	0	0.667	0
mmu-miR-3473g	miRNA	1	0	0	0	0	2	0.333	0.667
mmu-miR-3473h-5p	miRNA	1	4	2	5	2	0	2.333	2.333
mmu-miR-3474	miRNA	0	0	0	1	0	0	0	0.333
mmu-miR-34a-3p	miRNA	23	29	18	13	12	11	23.333	12
mmu-miR-34a-5p	miRNA	28275	40476	24377	24653	34030	31382	31042.7	30021.7
mmu-miR-34b-3p	miRNA	3540	5232	4950	2360	3115	3341	4574	2938.67
mmu-miR-34b-5p	miRNA	833	1465	1253	876	853	1152	1183.67	960.333
mmu-miR-34c-3p	miRNA	2071	2826	2993	2197	2672	2415	2630	2428
mmu-miR-34c-5p	miRNA	2758	4797	3317	2552	3259	3032	3624	2947.67
mmu-miR-350-3p	miRNA	561	694	551	728	671	643	602	680.667
mmu-miR-350-5p	miRNA	51	65	40	61	34	32	52	42.333
mmu-miR-351-3p	miRNA	59	140	58	54	54	61	85.667	56.333
mmu-miR-351-5p	miRNA	1062	1428	1235	958	1134	1038	1241.67	1043.33
mmu-miR-3535	miRNA	18	30	42	20	21	19	30	20
mmu-miR-3569-3p	miRNA	0	0	1	0	0	0	0.333	0
mmu-miR-3569-5p	miRNA	0	0	0	0	1	0	0	0.333
mmu-miR-3572-5p	miRNA	0	2	0	1	0	0	0.667	0.333
mmu-miR-361-3p	miRNA	1	4	3	3	2	0	2.667	1.667
mmu-miR-361-5p	miRNA	550	680	721	753	565	591	650.333	636.333
mmu-miR-3618-3p	miRNA	2	0	2	1	0	0	1.333	0.333
mmu-miR-3618-5p	miRNA	1	4	1	1	0	0	2	0.333
mmu-miR-362-3p	miRNA	19	32	21	30	17	24	24	23.667
mmu-miR-362-5p	miRNA	609	909	967	620	646	610	828.333	625.333
mmu-miR-363-3p	miRNA	6	1	1	1	6	6	2.667	4.333
mmu-miR-365-1-5p	miRNA	5	6	3	5	5	5	4.667	5
mmu-miR-365-2-5p	miRNA	586	1050	1071	196	301	317	902.333	271.333
mmu-miR-365-3p	miRNA	495	292	287	522	137	165	358	274.667
mmu-miR-369-3p	miRNA	2	3	3	3	3	1	2.667	2.333
mmu-miR-369-5p	miRNA	0	0	0	0	1	0	0	0.333
mmu-miR-374b-5p	miRNA	2783	2774	3070	2248	1589	1895	2875.67	1910.67
mmu-miR-374c-3p	miRNA	0	2	0	1	0	0	0.667	0.333
mmu-miR-374c-5p	miRNA	4	0	3	4	1	3	2.333	2.667
mmu-miR-375-3p	miRNA	4	11	7	4	9	5	7.333	6
mmu-miR-376a-3p	miRNA	0	0	0	0	1	0	0	0.333
mmu-miR-376c-3p	miRNA	0	0	0	0	1	0	0	0.333
mmu-miR-378a-3p	miRNA	25463	34415	35489	17402	21764	15837	31789	18334.3
mmu-miR-378a-5p	miRNA	1606	2468	2111	1107	1328	1198	2061.67	1211
mmu-miR-378b	miRNA	207	260	295	133	166	100	254	133
mmu-miR-378c	miRNA	150	197	241	87	163	97	196	115.667
mmu-miR-378d	miRNA	0	0	1	1	1	1	0.333	1
mmu-miR-379-5p	miRNA	1	1	0	0	2	0	0.667	0.667
mmu-miR-381-3p	miRNA	0	2	0	4	0	1	0.667	1.667
mmu-miR-384-3p	miRNA	2	3	6	3	2	3	3.667	2.667
mmu-miR-384-5p	miRNA	6	4	4	5	4	11	4.667	6.667
mmu-miR-3960	miRNA	0	1	0	0	0	0	0.333	0
mmu-miR-3963	miRNA	1	0	0	1	1	1	0.333	1
mmu-miR-3965	miRNA	10	18	11	21	9	20	13	16.667
mmu-miR-3970	miRNA	0	2	0	0	0	0	0.667	0
mmu-miR-409-3p	miRNA	0	3	0	1	0	1	1	0.667
mmu-miR-410-3p	miRNA	0	0	0	1	0	1	0	0.667
mmu-miR-411-5p	miRNA	1	0	1	0	3	2	0.667	1.667
mmu-miR-421-3p	miRNA	1337	2151	2317	1313	1506	1310	1935	1376.33
mmu-miR-421-5p	miRNA	5	9	7	4	10	6	7	6.667
mmu-miR-423-3p	miRNA	16155	23873	21633	13598	16520	14842	20553.7	14986.7
mmu-miR-423-5p	miRNA	1825	3724	2205	1783	675	652	2584.67	1036.67
mmu-miR-425-3p	miRNA	121	150	128	109	95	101	133	101.667
mmu-miR-425-5p	miRNA	574	793	777	539	537	528	714.667	534.667
mmu-miR-429-3p	miRNA	8	8	6	5	7	8	7.333	6.667
mmu-miR-431-5p	miRNA	0	0	0	0	0	1	0	0.333
mmu-miR-433-3p	miRNA	0	0	0	1	0	0	0	0.333
mmu-miR-449a-3p	miRNA	0	1	0	0	0	0	0.333	0
mmu-miR-449a-5p	miRNA	145	238	231	188	217	212	204.667	205.667
mmu-miR-449c-5p	miRNA	1	1	0	0	0	0	0.667	0
mmu-miR-450a-1-3p	miRNA	23	25	47	37	23	20	31.667	26.667
mmu-miR-450a-2-3p	miRNA	12	22	13	6	10	11	15.667	9
mmu-miR-450a-5p	miRNA	615	682	891	755	677	814	729.333	748.667
mmu-miR-450b-3p	miRNA	532	896	889	597	646	671	772.333	638
mmu-miR-450b-5p	miRNA	475	680	822	593	706	719	659	672.667
mmu-miR-451a	miRNA	174	133	132	209	170	203	146.333	194
mmu-miR-452-3p	miRNA	2	4	3	1	8	2	3	3.667
mmu-miR-455-3p	miRNA	5	6	1	2	1	3	4	2
mmu-miR-455-5p	miRNA	8	19	16	11	14	10	14.333	11.667
mmu-miR-463-3p	miRNA	12	10	16	9	12	11	12.667	10.667
mmu-miR-463-5p	miRNA	11828	15362	16681	9055	11374	10671	14623.7	10366.7
mmu-miR-465a-3p	miRNA	25119	15	42	21	27106	25009	8392	17378.7
mmu-miR-465a-5p	miRNA	427	564	605	343	372	386	532	367
mmu-miR-465b-3p	miRNA	45	36895	24	21178	19	58	12321.3	7085
mmu-miR-465b-5p	miRNA	12	24	27	15	18	18	21	17
mmu-miR-465c-3p	miRNA	20	43	36477	14	15	5	12180	11.333
mmu-miR-465c-5p	miRNA	22836	32679	31892	18857	22800	22868	29135.7	21508.3
mmu-miR-465d-3p	miRNA	0	1	2	0	0	0	1	0
mmu-miR-466a-3p	miRNA	20	18	30	41	9	0	22.667	16.667
mmu-miR-466a-5p	miRNA	0	1	1	2	3	2	0.667	2.333
mmu-miR-466b-3p	miRNA	0	0	32	70	0	20	10.667	30
mmu-miR-466b-5p	miRNA	8	117	0	104	0	11	41.667	38.333
mmu-miR-466c-3p	miRNA	1	47	0	1	17	0	16	6
mmu-miR-466c-5p	miRNA	182	257	320	216	204	236	253	218.667
mmu-miR-466d-3p	miRNA	3	2	6	4	6	2	3.667	4
mmu-miR-466d-5p	miRNA	4	7	13	6	9	6	8	7
mmu-miR-466e-3p	miRNA	0	0	0	0	0	20	0	6.667
mmu-miR-466e-5p	miRNA	5	5	5	3	1	3	5	2.333
mmu-miR-466f	miRNA	85	83	88	74	69	78	85.333	73.667
mmu-miR-466f-3p	miRNA	15	15	14	25	5	4	14.667	11.333
mmu-miR-466f-5p	miRNA	0	0	1	0	0	0	0.333	0
mmu-miR-466g	miRNA	33	41	48	48	29	36	40.667	37.667
mmu-miR-466h-3p	miRNA	26	26	23	49	14	24	25	29
mmu-miR-466h-5p	miRNA	3	5	6	3	4	3	4.667	3.333
mmu-miR-466i-3p	miRNA	7	9	2	6	4	8	6	6
mmu-miR-466i-5p	miRNA	25	14	8	7	1	2	15.667	3.333
mmu-miR-466j	miRNA	0	0	0	0	1	0	0	0.333
mmu-miR-466k	miRNA	2	0	4	2	5	4	2	3.667
mmu-miR-466l-3p	miRNA	2	0	0	2	0	2	0.667	1.333
mmu-miR-466l-5p	miRNA	0	0	0	1	3	1	0	1.667
mmu-miR-466m-3p	miRNA	2	1	2	1	2	2	1.667	1.667
mmu-miR-466m-5p	miRNA	17	20	1	0	1	11	12.667	4
mmu-miR-466n-3p	miRNA	2	6	4	4	2	4	4	3.333
mmu-miR-466n-5p	miRNA	40	65	66	35	54	49	57	46
mmu-miR-466o-3p	miRNA	0	0	1	1	0	0	0.333	0.333
mmu-miR-466o-5p	miRNA	96	1	123	1	99	92	73.333	64
mmu-miR-466p-3p	miRNA	35	0	0	0	0	0	11.667	0
mmu-miR-466p-5p	miRNA	122	203	236	159	187	208	187	184.667
mmu-miR-467a-3p	miRNA	12	8	8	11	3	1	9.333	5
mmu-miR-467a-5p	miRNA	2224	3896	3481	2201	2714	2919	3200.33	2611.33
mmu-miR-467b-5p	miRNA	66	117	139	94	102	112	107.333	102.667
mmu-miR-467c-5p	miRNA	516	759	818	469	604	572	697.667	548.333
mmu-miR-467d-3p	miRNA	22	24	11	45	7	10	19	20.667
mmu-miR-467d-5p	miRNA	164	271	237	156	115	135	224	135.333
mmu-miR-467e-3p	miRNA	0	0	1	2	1	0	0.333	1
mmu-miR-467e-5p	miRNA	498	614	804	403	581	577	638.667	520.333
mmu-miR-467h	miRNA	3	0	4	1	1	2	2.333	1.333
mmu-miR-470-3p	miRNA	64	78	79	54	48	54	73.667	52
mmu-miR-470-5p	miRNA	27088	37932	37108	23837	29979	26291	34042.7	26702.3
mmu-miR-471-3p	miRNA	2712	3652	4804	2611	3129	3697	3722.67	3145.67
mmu-miR-471-5p	miRNA	174	220	221	183	169	195	205	182.333
mmu-miR-483-3p	miRNA	4	9	6	1	1	2	6.333	1.333
mmu-miR-483-5p	miRNA	19	14	13	3	2	3	15.333	2.667
mmu-miR-484	miRNA	6724	9502	7364	4458	3059	2338	7863.33	3285
mmu-miR-485-5p	miRNA	0	0	0	2	1	0	0	1
mmu-miR-486a-3p	miRNA	30	42	26	13	8	9	32.667	10
mmu-miR-486a-5p	miRNA	4	24	52	4	15	13	26.667	10.667
mmu-miR-486b-3p	miRNA	5	13	3	4	2	3	7	3
mmu-miR-486b-5p	miRNA	42	52	4	15	2	10	32.667	9
mmu-miR-487b-3p	miRNA	0	1	0	0	0	0	0.333	0
mmu-miR-491-3p	miRNA	1	0	1	0	0	0	0.667	0
mmu-miR-491-5p	miRNA	2	7	4	6	3	6	4.333	5
mmu-miR-493-5p	miRNA	1	1	0	0	0	5	0.667	1.667
mmu-miR-496a-3p	miRNA	0	0	0	0	1	1	0	0.667
mmu-miR-497a-3p	miRNA	1	0	0	0	0	0	0.333	0
mmu-miR-497a-5p	miRNA	719	1127	1014	628	855	788	953.333	757
mmu-miR-497b	miRNA	6	4	7	1	9	11	5.667	7
mmu-miR-499-5p	miRNA	19	15	17	15	29	35	17	26.333
mmu-miR-500-3p	miRNA	751	920	744	799	313	349	805	487
mmu-miR-500-5p	miRNA	53	80	69	59	44	40	67.333	47.667
mmu-miR-501-3p	miRNA	2290	2529	2917	2079	1895	1503	2578.67	1825.67
mmu-miR-501-5p	miRNA	11	7	8	4	5	8	8.667	5.667
mmu-miR-503-3p	miRNA	30	55	53	30	36	34	46	33.333
mmu-miR-503-5p	miRNA	447	715	506	595	441	370	556	468.667
mmu-miR-505-3p	miRNA	17	19	22	9	10	13	19.333	10.667
mmu-miR-505-5p	miRNA	142	261	155	86	92	82	186	86.667
mmu-miR-5099	miRNA	43	57	62	22	62	58	54	47.333
mmu-miR-5101	miRNA	0	2	1	0	0	0	1	0
mmu-miR-5104b-5p	miRNA	12	17	15	8	8	6	14.667	7.333
mmu-miR-5112	miRNA	1	1	0	3	0	3	0.667	2
mmu-miR-5113	miRNA	9	5	2	1	2	2	5.333	1.667
mmu-miR-5114	miRNA	2	1	4	1	2	0	2.333	1
mmu-miR-5116	miRNA	0	0	1	0	0	0	0.333	0
mmu-miR-5118	miRNA	0	0	0	0	4	0	0	1.333
mmu-miR-5119	miRNA	1	2	1	1	2	1	1.333	1.333
mmu-miR-5121	miRNA	0	3	0	1	1	1	1	1
mmu-miR-5123	miRNA	3	5	4	3	8	5	4	5.333
mmu-miR-5125	miRNA	0	0	0	0	0	1	0	0.333
mmu-miR-5128	miRNA	24	33	40	27	14	9	32.333	16.667
mmu-miR-5129-3p	miRNA	0	1	0	1	1	0	0.333	0.667
mmu-miR-5132-3p	miRNA	0	0	0	1	0	0	0	0.333
mmu-miR-5132-5p	miRNA	1	1	1	0	2	0	1	0.667
mmu-miR-5134-3p	miRNA	0	1	1	3	0	0	0.667	1
mmu-miR-532-3p	miRNA	243	286	239	283	164	93	256	180
mmu-miR-532-5p	miRNA	17530	27883	24970	14852	19305	17042	23461	17066.3
mmu-miR-541-5p	miRNA	2	0	0	0	0	0	0.667	0
mmu-miR-542-3p	miRNA	173	248	253	238	138	172	224.667	182.667
mmu-miR-542-5p	miRNA	2949	4926	3873	2446	3278	2810	3916	2844.67
mmu-miR-543-3p	miRNA	2	0	0	0	1	1	0.667	0.667
mmu-miR-547-3p	miRNA	3	1	1	1	1	2	1.667	1.333
mmu-miR-547-5p	miRNA	0	0	0	1	1	0	0	0.667
mmu-miR-5615-3p	miRNA	0	0	0	0	1	0	0	0.333
mmu-miR-5615-5p	miRNA	3	7	4	4	2	1	4.667	2.333
mmu-miR-5616-3p	miRNA	0	0	1	0	0	0	0.333	0
mmu-miR-5616-5p	miRNA	0	2	1	0	0	2	1	0.667
mmu-miR-5617-3p	miRNA	0	1	0	0	1	0	0.333	0.333
mmu-miR-5617-5p	miRNA	1	1	1	1	0	0	1	0.333
mmu-miR-5618-5p	miRNA	42	60	72	25	39	37	58	33.667
mmu-miR-5619-3p	miRNA	5	5	5	9	6	10	5	8.333
mmu-miR-5620-3p	miRNA	0	1	1	0	0	0	0.667	0
mmu-miR-5620-5p	miRNA	0	0	3	1	2	0	1	1
mmu-miR-5621-3p	miRNA	2	2	1	2	0	0	1.667	0.667
mmu-miR-5622-3p	miRNA	0	1	0	0	2	0	0.333	0.667
mmu-miR-5622-5p	miRNA	1	1	3	0	0	2	1.667	0.667
mmu-miR-5623-3p	miRNA	0	2	1	3	1	2	1	2
mmu-miR-5623-5p	miRNA	0	1	0	0	0	0	0.333	0
mmu-miR-5624-3p	miRNA	0	1	2	0	0	2	1	0.667
mmu-miR-5626-3p	miRNA	1	0	0	0	1	0	0.333	0.333
mmu-miR-5627-3p	miRNA	1	0	1	1	0	1	0.667	0.667
mmu-miR-5709-3p	miRNA	1	0	0	0	0	0	0.333	0
mmu-miR-5710	miRNA	0	0	2	0	0	0	0.667	0
mmu-miR-574-3p	miRNA	1160	1610	1326	693	934	820	1365.33	815.667
mmu-miR-574-5p	miRNA	1019	1746	1410	811	872	733	1391.67	805.333
mmu-miR-582-3p	miRNA	7	16	11	4	13	13	11.333	10
mmu-miR-582-5p	miRNA	55	85	87	67	60	65	75.667	64
mmu-miR-598-3p	miRNA	5	8	4	16	17	18	5.667	17
mmu-miR-598-5p	miRNA	2	2	2	1	4	6	2	3.667
mmu-miR-615-3p	miRNA	4172	7247	6247	2579	3440	3517	5888.67	3178.67
mmu-miR-615-5p	miRNA	149	298	246	131	256	194	231	193.667
mmu-miR-6239	miRNA	0	1	0	0	0	0	0.333	0
mmu-miR-6395	miRNA	3	1	0	0	0	0	1.333	0
mmu-miR-6399	miRNA	10	14	15	11	11	12	13	11.333
mmu-miR-6418-3p	miRNA	2	2	3	0	0	0	2.333	0
mmu-miR-6481	miRNA	0	0	0	2	1	0	0	1
mmu-miR-6516-3p	miRNA	0	0	0	0	1	0	0	0.333
mmu-miR-6516-5p	miRNA	2	1	0	1	1	1	1	1
mmu-miR-652-3p	miRNA	12413	12313	15465	9189	11019	10521	13397	10243
mmu-miR-652-5p	miRNA	36	51	29	45	33	33	38.667	37
mmu-miR-6538	miRNA	102	128	81	161	249	364	103.667	258
mmu-miR-6539	miRNA	6	13	5	9	6	7	8	7.333
mmu-miR-654-3p	miRNA	0	0	0	0	0	1	0	0.333
mmu-miR-6540-3p	miRNA	3	4	2	4	3	2	3	3
mmu-miR-6540-5p	miRNA	5	7	3	4	4	3	5	3.667
mmu-miR-664-3p	miRNA	20	19	21	15	16	21	20	17.333
mmu-miR-664-5p	miRNA	1	2	5	5	2	2	2.667	3
mmu-miR-669a-3-3p	miRNA	1	1	2	0	0	1	1.333	0.333
mmu-miR-669a-3p	miRNA	0	0	0	112	37	0	0	49.667
mmu-miR-669a-5p	miRNA	1	304	0	0	262	1	101.667	87.667
mmu-miR-669b-3p	miRNA	4	1	6	2	0	0	3.667	0.667
mmu-miR-669b-5p	miRNA	522	710	805	507	670	632	679	603
mmu-miR-669c-3p	miRNA	0	0	0	0	1	0	0	0.333
mmu-miR-669c-5p	miRNA	33	56	38	44	20	25	42.333	29.667
mmu-miR-669d-2-3p	miRNA	0	0	1	1	0	0	0.333	0.333
mmu-miR-669d-3p	miRNA	0	0	0	0	1	0	0	0.333
mmu-miR-669d-5p	miRNA	55	52	75	44	69	64	60.667	59
mmu-miR-669e-5p	miRNA	15	16	6	8	13	2	12.333	7.667
mmu-miR-669f-3p	miRNA	62	65	66	53	20	48	64.333	40.333
mmu-miR-669f-5p	miRNA	97	135	118	100	104	99	116.667	101
mmu-miR-669g	miRNA	1	1	1	0	1	0	1	0.333
mmu-miR-669h-5p	miRNA	4	7	10	1	4	1	7	2
mmu-miR-669k-5p	miRNA	1	2	2	0	0	0	1.667	0
mmu-miR-669l-3p	miRNA	0	0	1	0	1	0	0.333	0.333
mmu-miR-669l-5p	miRNA	345	411	483	289	296	312	413	299
mmu-miR-669m-3p	miRNA	2	2	0	1	0	0	1.333	0.333
mmu-miR-669m-5p	miRNA	0	1	23	14	19	1	8	11.333
mmu-miR-669n	miRNA	0	0	1	0	0	0	0.333	0
mmu-miR-669o-3p	miRNA	103	138	115	0	2	58	118.667	20
mmu-miR-669o-5p	miRNA	132	175	225	119	128	130	177.333	125.667
mmu-miR-669p-3p	miRNA	1	2	4	2	1	2	2.333	1.667
mmu-miR-669p-5p	miRNA	184	3	210	195	0	240	132.333	145
mmu-miR-671-3p	miRNA	19	29	27	23	16	13	25	17.333
mmu-miR-671-5p	miRNA	975	1150	1130	770	276	377	1085	474.333
mmu-miR-672-5p	miRNA	2	1	0	0	0	0	1	0
mmu-miR-674-3p	miRNA	17	27	12	18	10	13	18.667	13.667
mmu-miR-674-5p	miRNA	766	743	829	732	669	471	779.333	624
mmu-miR-675-3p	miRNA	2508	3849	3758	838	985	927	3371.67	916.667
mmu-miR-675-5p	miRNA	354	576	467	87	122	105	465.667	104.667
mmu-miR-676-3p	miRNA	1	0	0	1	1	0	0.333	0.667
mmu-miR-677-5p	miRNA	15	21	29	15	13	12	21.667	13.333
mmu-miR-686	miRNA	1	0	0	0	0	0	0.333	0
mmu-miR-6896-5p	miRNA	1	1	2	2	1	0	1.333	1
mmu-miR-6897-5p	miRNA	2	4	1	0	1	1	2.333	0.667
mmu-miR-6898-5p	miRNA	3	1	1	3	0	0	1.667	1
mmu-miR-6899-3p	miRNA	1	3	1	0	1	0	1.667	0.333
mmu-miR-690	miRNA	72	71	75	213	100	52	72.667	121.667
mmu-miR-6900-3p	miRNA	11	13	10	8	5	5	11.333	6
mmu-miR-6900-5p	miRNA	3	2	0	1	0	0	1.667	0.333
mmu-miR-6901-3p	miRNA	0	6	0	1	1	1	2	1
mmu-miR-6903-3p	miRNA	0	0	0	1	1	0	0	0.667
mmu-miR-6903-5p	miRNA	0	1	1	1	0	0	0.667	0.333
mmu-miR-6904-5p	miRNA	2	1	2	1	1	0	1.667	0.667
mmu-miR-6905-3p	miRNA	1	0	0	0	0	0	0.333	0
mmu-miR-6907-3p	miRNA	0	0	0	1	1	0	0	0.667
mmu-miR-6908-5p	miRNA	0	0	0	0	1	0	0	0.333
mmu-miR-6909-3p	miRNA	3	1	1	2	0	4	1.667	2
mmu-miR-6909-5p	miRNA	0	1	0	5	0	1	0.333	2
mmu-miR-6910-3p	miRNA	0	1	1	0	0	1	0.667	0.333
mmu-miR-6910-5p	miRNA	1	0	0	0	0	0	0.333	0
mmu-miR-6911-3p	miRNA	8	5	4	2	4	9	5.667	5
mmu-miR-6912-5p	miRNA	0	0	1	0	0	0	0.333	0
mmu-miR-6913-3p	miRNA	1	0	0	1	0	0	0.333	0.333
mmu-miR-6913-5p	miRNA	0	1	1	0	1	0	0.667	0.333
mmu-miR-6914-3p	miRNA	0	3	0	1	0	1	1	0.667
mmu-miR-6915-3p	miRNA	1	2	4	0	2	0	2.333	0.667
mmu-miR-6915-5p	miRNA	1	5	4	5	4	1	3.333	3.333
mmu-miR-6916-3p	miRNA	0	0	0	0	0	1	0	0.333
mmu-miR-6918-5p	miRNA	0	0	0	0	1	1	0	0.667
mmu-miR-6919-5p	miRNA	1	0	1	2	0	4	0.667	2
mmu-miR-6920-5p	miRNA	0	0	1	1	0	0	0.333	0.333
mmu-miR-6922-5p	miRNA	0	0	0	0	0	1	0	0.333
mmu-miR-6927-3p	miRNA	0	0	1	0	0	0	0.333	0
mmu-miR-6927-5p	miRNA	0	7	3	1	4	4	3.333	3
mmu-miR-6928-3p	miRNA	1	0	0	0	0	0	0.333	0
mmu-miR-693-5p	miRNA	1	1	0	0	0	1	0.667	0.333
mmu-miR-6930-3p	miRNA	0	0	0	0	1	0	0	0.333
mmu-miR-6930-5p	miRNA	0	2	1	0	0	0	1	0
mmu-miR-6931-5p	miRNA	1	0	0	0	0	0	0.333	0
mmu-miR-6932-5p	miRNA	0	1	0	0	0	0	0.333	0
mmu-miR-6933-3p	miRNA	0	0	0	0	1	0	0	0.333
mmu-miR-6933-5p	miRNA	14	24	16	8	24	13	18	15
mmu-miR-6934-5p	miRNA	0	2	3	0	1	0	1.667	0.333
mmu-miR-6935-3p	miRNA	1	6	5	0	2	5	4	2.333
mmu-miR-6935-5p	miRNA	1	0	1	0	0	0	0.667	0
mmu-miR-6936-3p	miRNA	13	12	4	0	6	4	9.667	3.333
mmu-miR-6936-5p	miRNA	6	6	1	3	4	2	4.333	3
mmu-miR-6939-3p	miRNA	0	4	3	1	2	2	2.333	1.667
mmu-miR-6940-3p	miRNA	12	18	12	5	4	13	14	7.333
mmu-miR-6941-5p	miRNA	0	1	0	0	0	0	0.333	0
mmu-miR-6943-3p	miRNA	2	0	1	0	0	0	1	0
mmu-miR-6943-5p	miRNA	0	0	0	0	0	1	0	0.333
mmu-miR-6944-3p	miRNA	18	31	27	10	12	4	25.333	8.667
mmu-miR-6944-5p	miRNA	0	3	0	0	0	0	1	0
mmu-miR-6945-3p	miRNA	2	2	2	0	0	0	2	0
mmu-miR-6945-5p	miRNA	1	0	0	1	0	0	0.333	0.333
mmu-miR-6947-5p	miRNA	0	0	0	0	0	3	0	1
mmu-miR-6948-3p	miRNA	9	4	5	4	5	4	6	4.333
mmu-miR-6950-3p	miRNA	1	0	0	0	1	3	0.333	1.333
mmu-miR-6951-5p	miRNA	10	7	5	3	7	10	7.333	6.667
mmu-miR-6952-3p	miRNA	2	1	1	2	0	3	1.333	1.667
mmu-miR-6952-5p	miRNA	0	0	1	0	0	0	0.333	0
mmu-miR-6953-3p	miRNA	0	1	2	1	0	1	1	0.667
mmu-miR-6954-3p	miRNA	1	4	0	4	1	2	1.667	2.333
mmu-miR-6954-5p	miRNA	0	1	1	0	0	0	0.667	0
mmu-miR-6955-3p	miRNA	1	4	2	0	2	0	2.333	0.667
mmu-miR-6956-3p	miRNA	2	3	1	0	0	0	2	0
mmu-miR-6958-3p	miRNA	21	32	27	10	12	8	26.667	10
mmu-miR-6958-5p	miRNA	1	0	4	0	0	0	1.667	0
mmu-miR-6959-3p	miRNA	0	1	0	3	2	0	0.333	1.667
mmu-miR-6959-5p	miRNA	3	3	8	1	3	1	4.667	1.667
mmu-miR-6960-3p	miRNA	1	0	0	0	0	1	0.333	0.333
mmu-miR-6960-5p	miRNA	18	30	28	21	26	9	25.333	18.667
mmu-miR-6962-5p	miRNA	0	0	0	0	0	1	0	0.333
mmu-miR-6963-3p	miRNA	4	5	1	0	0	1	3.333	0.333
mmu-miR-6963-5p	miRNA	0	1	0	0	0	0	0.333	0
mmu-miR-6964-3p	miRNA	0	0	1	0	0	1	0.333	0.333
mmu-miR-6964-5p	miRNA	1	0	0	0	0	0	0.333	0
mmu-miR-6965-3p	miRNA	0	7	2	3	1	1	3	1.667
mmu-miR-6966-5p	miRNA	0	5	1	1	0	0	2	0.333
mmu-miR-6967-3p	miRNA	6	9	11	2	3	3	8.667	2.667
mmu-miR-6967-5p	miRNA	6	12	7	3	1	7	8.333	3.667
mmu-miR-6968-5p	miRNA	0	1	0	0	0	0	0.333	0
mmu-miR-6970-3p	miRNA	0	1	0	0	1	0	0.333	0.333
mmu-miR-6970-5p	miRNA	0	0	2	0	3	0	0.667	1
mmu-miR-6971-3p	miRNA	1	2	3	2	6	2	2	3.333
mmu-miR-6971-5p	miRNA	0	2	0	0	0	0	0.667	0
mmu-miR-6975-3p	miRNA	1	1	0	0	0	1	0.667	0.333
mmu-miR-6976-5p	miRNA	1	0	0	0	0	0	0.333	0
mmu-miR-6977-3p	miRNA	2	3	3	1	2	0	2.667	1
mmu-miR-6977-5p	miRNA	0	0	2	3	2	0	0.667	1.667
mmu-miR-6978-3p	miRNA	0	2	0	0	1	0	0.667	0.333
mmu-miR-6979-3p	miRNA	1	0	0	2	0	1	0.333	1
mmu-miR-698-5p	miRNA	0	3	2	0	0	0	1.667	0
mmu-miR-6981-3p	miRNA	0	0	0	1	0	0	0	0.333
mmu-miR-6983-3p	miRNA	0	1	0	0	0	0	0.333	0
mmu-miR-6984-3p	miRNA	0	1	6	2	1	0	2.333	1
mmu-miR-6985-5p	miRNA	0	0	1	0	0	0	0.333	0
mmu-miR-6986-5p	miRNA	1	1	1	0	1	0	1	0.333
mmu-miR-6987-5p	miRNA	5	1	1	0	0	0	2.333	0
mmu-miR-6988-3p	miRNA	2	3	0	0	2	3	1.667	1.667
mmu-miR-6989-3p	miRNA	4	1	1	0	1	0	2	0.333
mmu-miR-6990-5p	miRNA	0	0	0	0	0	1	0	0.333
mmu-miR-6991-3p	miRNA	1	1	0	1	0	0	0.667	0.333
mmu-miR-6992-5p	miRNA	9	12	14	4	8	7	11.667	6.333
mmu-miR-6993-5p	miRNA	2	1	0	0	0	0	1	0
mmu-miR-6994-3p	miRNA	1	1	0	0	0	1	0.667	0.333
mmu-miR-6994-5p	miRNA	1	4	2	1	1	0	2.333	0.667
mmu-miR-6995-3p	miRNA	0	1	0	0	0	0	0.333	0
mmu-miR-6997-3p	miRNA	0	0	1	0	0	0	0.333	0
mmu-miR-6997-5p	miRNA	0	3	3	1	1	1	2	1
mmu-miR-700-3p	miRNA	211	307	256	152	172	223	258	182.333
mmu-miR-700-5p	miRNA	90	126	97	60	68	57	104.333	61.667
mmu-miR-7000-3p	miRNA	2	0	0	0	0	0	0.667	0
mmu-miR-7002-5p	miRNA	0	0	3	1	0	0	1	0.333
mmu-miR-7003-5p	miRNA	0	0	1	0	1	0	0.333	0.333
mmu-miR-7005-5p	miRNA	0	0	0	1	0	0	0	0.333
mmu-miR-7006-3p	miRNA	2	1	1	0	1	0	1.333	0.333
mmu-miR-7008-5p	miRNA	2	2	3	3	0	2	2.333	1.667
mmu-miR-7009-5p	miRNA	4	1	1	0	0	3	2	1
mmu-miR-701-3p	miRNA	10	12	23	7	6	2	15	5
mmu-miR-701-5p	miRNA	81	134	145	52	56	73	120	60.333
mmu-miR-7012-3p	miRNA	0	1	0	0	0	0	0.333	0
mmu-miR-7014-5p	miRNA	0	1	0	0	0	2	0.333	0.667
mmu-miR-7015-3p	miRNA	0	0	1	0	0	0	0.333	0
mmu-miR-7015-5p	miRNA	0	1	0	0	0	0	0.333	0
mmu-miR-7016-3p	miRNA	2	2	2	0	0	0	2	0
mmu-miR-7016-5p	miRNA	1	0	0	0	0	0	0.333	0
mmu-miR-7017-5p	miRNA	0	0	1	0	4	1	0.333	1.667
mmu-miR-7018-3p	miRNA	3	5	4	3	4	0	4	2.333
mmu-miR-702-3p	miRNA	9	17	5	10	21	10	10.333	13.667
mmu-miR-702-5p	miRNA	35	50	50	33	30	8	45	23.667
mmu-miR-7020-5p	miRNA	0	0	1	0	0	0	0.333	0
mmu-miR-7021-5p	miRNA	0	0	0	0	1	0	0	0.333
mmu-miR-7024-3p	miRNA	0	0	1	1	1	0	0.333	0.667
mmu-miR-7024-5p	miRNA	4	4	0	1	1	0	2.667	0.667
mmu-miR-7025-3p	miRNA	0	0	0	1	3	1	0	1.667
mmu-miR-7026-3p	miRNA	0	2	0	0	1	0	0.667	0.333
mmu-miR-7026-5p	miRNA	6	1	2	4	2	3	3	3
mmu-miR-7027-3p	miRNA	0	0	0	1	0	0	0	0.333
mmu-miR-7028-5p	miRNA	0	2	2	0	0	0	1.333	0
mmu-miR-7029-3p	miRNA	0	2	0	0	1	0	0.667	0.333
mmu-miR-7030-3p	miRNA	0	1	0	0	0	1	0.333	0.333
mmu-miR-7030-5p	miRNA	0	2	0	0	0	0	0.667	0
mmu-miR-7031-3p	miRNA	0	0	1	0	1	0	0.333	0.333
mmu-miR-7031-5p	miRNA	0	1	0	0	0	0	0.333	0
mmu-miR-7032-3p	miRNA	0	1	1	0	0	0	0.667	0
mmu-miR-7033-5p	miRNA	1	1	5	0	0	2	2.333	0.667
mmu-miR-7034-3p	miRNA	0	1	0	0	0	0	0.333	0
mmu-miR-7034-5p	miRNA	0	0	0	0	1	0	0	0.333
mmu-miR-7035-3p	miRNA	2	15	8	3	5	7	8.333	5
mmu-miR-7035-5p	miRNA	1	1	1	0	0	0	1	0
mmu-miR-7036a-3p	miRNA	1	2	2	0	0	1	1.667	0.333
mmu-miR-7036b-3p	miRNA	0	1	0	0	0	1	0.333	0.333
mmu-miR-7036b-5p	miRNA	1	0	2	1	0	0	1	0.333
mmu-miR-7037-3p	miRNA	0	2	2	0	2	1	1.333	1
mmu-miR-7037-5p	miRNA	1	2	1	0	0	0	1.333	0
mmu-miR-7038-3p	miRNA	0	0	0	1	0	0	0	0.333
mmu-miR-7038-5p	miRNA	0	4	0	0	0	0	1.333	0
mmu-miR-7039-3p	miRNA	0	1	0	0	0	0	0.333	0
mmu-miR-7040-5p	miRNA	0	1	0	0	0	0	0.333	0
mmu-miR-7041-3p	miRNA	0	1	2	0	0	0	1	0
mmu-miR-7042-3p	miRNA	0	3	0	0	0	1	1	0.333
mmu-miR-7042-5p	miRNA	2	4	1	2	1	1	2.333	1.333
mmu-miR-7045-3p	miRNA	1	0	0	0	0	0	0.333	0
mmu-miR-7046-3p	miRNA	0	0	0	0	1	0	0	0.333
mmu-miR-7046-5p	miRNA	0	1	3	0	0	0	1.333	0
mmu-miR-7048-3p	miRNA	0	1	0	0	0	0	0.333	0
mmu-miR-7049-3p	miRNA	1	0	0	0	0	0	0.333	0
mmu-miR-7049-5p	miRNA	0	0	1	0	0	0	0.333	0
mmu-miR-7051-5p	miRNA	0	1	0	0	0	0	0.333	0
mmu-miR-7053-3p	miRNA	0	1	0	0	0	0	0.333	0
mmu-miR-7054-3p	miRNA	0	2	2	0	1	0	1.333	0.333
mmu-miR-7054-5p	miRNA	2	0	2	1	0	1	1.333	0.667
mmu-miR-7057-3p	miRNA	0	1	0	0	0	1	0.333	0.333
mmu-miR-706	miRNA	1	0	0	0	0	0	0.333	0
mmu-miR-7060-3p	miRNA	0	0	0	0	1	0	0	0.333
mmu-miR-7060-5p	miRNA	0	0	0	1	0	0	0	0.333
mmu-miR-7061-3p	miRNA	0	0	0	1	0	0	0	0.333
mmu-miR-7061-5p	miRNA	0	4	0	1	0	0	1.333	0.333
mmu-miR-7062-5p	miRNA	1	2	1	0	0	0	1.333	0
mmu-miR-7063-5p	miRNA	0	1	0	1	0	2	0.333	1
mmu-miR-7064-3p	miRNA	1	0	1	0	0	0	0.667	0
mmu-miR-7064-5p	miRNA	1	1	0	2	2	0	0.667	1.333
mmu-miR-7065-3p	miRNA	1	1	0	0	2	1	0.667	1
mmu-miR-7067-3p	miRNA	0	1	0	0	0	0	0.333	0
mmu-miR-7067-5p	miRNA	0	0	0	0	1	0	0	0.333
mmu-miR-7068-5p	miRNA	2	2	1	3	3	0	1.667	2
mmu-miR-7069-3p	miRNA	0	2	4	2	0	0	2	0.667
mmu-miR-7070-3p	miRNA	0	0	0	4	0	0	0	1.333
mmu-miR-7070-5p	miRNA	0	2	1	0	2	0	1	0.667
mmu-miR-7073-5p	miRNA	1	0	0	1	0	0	0.333	0.333
mmu-miR-7074-3p	miRNA	0	3	2	0	2	0	1.667	0.667
mmu-miR-7074-5p	miRNA	0	1	0	0	0	0	0.333	0
mmu-miR-7075-3p	miRNA	0	1	3	0	0	0	1.333	0
mmu-miR-7075-5p	miRNA	0	0	1	0	0	0	0.333	0
mmu-miR-7078-5p	miRNA	1	0	0	0	0	0	0.333	0
mmu-miR-708-3p	miRNA	1	0	1	0	0	0	0.667	0
mmu-miR-708-5p	miRNA	18	26	17	11	24	10	20.333	15
mmu-miR-7080-5p	miRNA	0	1	1	1	0	0	0.667	0.333
mmu-miR-7082-3p	miRNA	0	3	0	0	0	0	1	0
mmu-miR-7083-5p	miRNA	0	3	0	0	0	0	1	0
mmu-miR-7084-5p	miRNA	2	4	2	0	0	1	2.667	0.333
mmu-miR-7085-3p	miRNA	1	0	3	2	0	0	1.333	0.667
mmu-miR-7085-5p	miRNA	0	0	0	1	0	0	0	0.333
mmu-miR-7088-3p	miRNA	0	1	0	0	0	0	0.333	0
mmu-miR-7089-5p	miRNA	2	0	0	0	0	0	0.667	0
mmu-miR-709	miRNA	1	0	0	1	0	1	0.333	0.667
mmu-miR-7090-3p	miRNA	0	0	0	0	1	0	0	0.333
mmu-miR-7090-5p	miRNA	0	0	0	0	1	0	0	0.333
mmu-miR-7091-3p	miRNA	1	1	2	1	2	0	1.333	1
mmu-miR-7091-5p	miRNA	4	8	2	3	6	1	4.667	3.333
mmu-miR-7093-3p	miRNA	0	0	1	1	0	1	0.333	0.667
mmu-miR-7115-3p	miRNA	1	0	0	1	1	0	0.333	0.667
mmu-miR-7115-5p	miRNA	1	1	1	1	0	0	1	0.333
mmu-miR-7116-3p	miRNA	2	2	4	2	0	0	2.667	0.667
mmu-miR-7117-3p	miRNA	3	0	2	4	2	5	1.667	3.667
mmu-miR-7118-3p	miRNA	1	1	2	3	1	1	1.333	1.667
mmu-miR-7119-3p	miRNA	0	1	0	0	0	0	0.333	0
mmu-miR-7119-5p	miRNA	3	0	0	1	1	0	1	0.667
mmu-miR-712-3p	miRNA	2	2	1	3	6	5	1.667	4.667
mmu-miR-714	miRNA	1	4	2	0	1	0	2.333	0.333
mmu-miR-7211-5p	miRNA	0	0	0	0	1	0	0	0.333
mmu-miR-7212-3p	miRNA	1	7	5	2	0	3	4.333	1.667
mmu-miR-7212-5p	miRNA	3	4	1	0	1	0	2.667	0.333
mmu-miR-7219-3p	miRNA	0	0	1	0	2	0	0.333	0.667
mmu-miR-7226-3p	miRNA	0	0	2	0	0	1	0.667	0.333
mmu-miR-7226-5p	miRNA	0	0	0	0	1	0	0	0.333
mmu-miR-7236-3p	miRNA	3	0	3	1	3	1	2	1.667
mmu-miR-7237-3p	miRNA	0	1	0	1	0	0	0.333	0.333
mmu-miR-7237-5p	miRNA	0	1	0	0	2	0	0.333	0.667
mmu-miR-7238-5p	miRNA	0	0	0	0	1	0	0	0.333
mmu-miR-7240-5p	miRNA	0	1	0	1	0	0	0.333	0.333
mmu-miR-741-3p	miRNA	4244	4898	6655	3686	4493	4617	5265.67	4265.33
mmu-miR-741-5p	miRNA	471	727	789	502	621	657	662.333	593.333
mmu-miR-742-3p	miRNA	387	616	479	343	370	335	494	349.333
mmu-miR-742-5p	miRNA	112	182	186	91	112	104	160	102.333
mmu-miR-743a-3p	miRNA	2195	1462	2611	1879	1490	697	2089.33	1355.33
mmu-miR-743a-5p	miRNA	1573	2224	2113	1193	1449	1452	1970	1364.67
mmu-miR-743b-3p	miRNA	3307	4286	4919	2906	3055	3133	4170.67	3031.33
mmu-miR-743b-5p	miRNA	291	409	383	215	259	234	361	236
mmu-miR-744-3p	miRNA	39	52	42	30	50	36	44.333	38.667
mmu-miR-744-5p	miRNA	2744	4002	1913	3125	1601	1537	2886.33	2087.67
mmu-miR-760-3p	miRNA	21	24	28	17	4	14	24.333	11.667
mmu-miR-760-5p	miRNA	0	0	1	1	0	0	0.333	0.333
mmu-miR-7646-3p	miRNA	0	1	0	0	0	0	0.333	0
mmu-miR-7646-5p	miRNA	0	2	0	0	1	0	0.667	0.333
mmu-miR-7647-3p	miRNA	0	0	0	0	0	1	0	0.333
mmu-miR-7647-5p	miRNA	3	7	6	2	1	9	5.333	4
mmu-miR-7648-3p	miRNA	6	22	24	5	1	7	17.333	4.333
mmu-miR-7649-3p	miRNA	0	1	2	0	0	1	1	0.333
mmu-miR-7650-3p	miRNA	0	0	1	0	0	0	0.333	0
mmu-miR-7650-5p	miRNA	0	0	1	0	0	0	0.333	0
mmu-miR-7651-5p	miRNA	2	0	1	1	0	2	1	1
mmu-miR-7652-3p	miRNA	3	8	13	10	5	2	8	5.667
mmu-miR-7653-3p	miRNA	1	1	1	1	0	2	1	1
mmu-miR-7653-5p	miRNA	0	2	1	3	0	1	1	1.333
mmu-miR-7654-3p	miRNA	0	1	0	2	0	0	0.333	0.667
mmu-miR-7654-5p	miRNA	1	2	3	2	0	0	2	0.667
mmu-miR-7655-3p	miRNA	3	4	6	0	3	3	4.333	2
mmu-miR-7655-5p	miRNA	3	3	1	1	0	1	2.333	0.667
mmu-miR-7656-3p	miRNA	0	1	0	0	0	0	0.333	0
mmu-miR-7656-5p	miRNA	0	1	0	1	0	0	0.333	0.333
mmu-miR-7658-3p	miRNA	0	0	0	2	1	0	0	1
mmu-miR-7658-5p	miRNA	7	19	11	5	6	1	12.333	4
mmu-miR-7659-5p	miRNA	1	2	0	0	0	2	1	0.667
mmu-miR-7660-5p	miRNA	0	0	1	1	0	0	0.333	0.333
mmu-miR-7661-3p	miRNA	2	2	0	0	2	2	1.333	1.333
mmu-miR-7662-3p	miRNA	1	3	3	0	0	1	2.333	0.333
mmu-miR-7662-5p	miRNA	1	1	0	1	2	0	0.667	1
mmu-miR-7663-3p	miRNA	1	0	0	4	1	0	0.333	1.667
mmu-miR-7663-5p	miRNA	0	1	0	1	1	2	0.333	1.333
mmu-miR-7664-3p	miRNA	0	2	2	0	2	2	1.333	1.333
mmu-miR-7664-5p	miRNA	0	0	0	0	1	1	0	0.667
mmu-miR-7665-5p	miRNA	0	0	1	1	1	0	0.333	0.667
mmu-miR-7666-3p	miRNA	3	0	0	1	0	1	1	0.667
mmu-miR-7667-3p	miRNA	0	5	3	0	1	0	2.667	0.333
mmu-miR-7667-5p	miRNA	1	3	5	1	2	2	3	1.667
mmu-miR-7668-3p	miRNA	1	0	1	0	1	0	0.667	0.333
mmu-miR-7668-5p	miRNA	1	1	0	0	0	0	0.667	0
mmu-miR-7669-3p	miRNA	38	48	61	38	51	40	49	43
mmu-miR-7669-5p	miRNA	1	3	1	1	0	3	1.667	1.333
mmu-miR-7672-3p	miRNA	0	5	1	2	1	2	2	1.667
mmu-miR-7672-5p	miRNA	0	0	1	2	0	0	0.333	0.667
mmu-miR-7674-5p	miRNA	0	2	1	0	1	1	1	0.667
mmu-miR-7675-3p	miRNA	0	0	0	0	2	0	0	0.667
mmu-miR-7675-5p	miRNA	0	0	0	1	0	0	0	0.333
mmu-miR-7677-3p	miRNA	0	2	3	0	0	0	1.667	0
mmu-miR-7678-3p	miRNA	0	0	0	0	0	1	0	0.333
mmu-miR-7679-5p	miRNA	0	0	0	1	0	0	0	0.333
mmu-miR-7680-3p	miRNA	10	19	20	4	9	8	16.333	7
mmu-miR-7680-5p	miRNA	7	2	4	7	2	8	4.333	5.667
mmu-miR-7681-3p	miRNA	2	3	1	1	0	4	2	1.667
mmu-miR-7681-5p	miRNA	1	1	0	0	0	2	0.667	0.667
mmu-miR-7682-3p	miRNA	10	15	23	8	5	9	16	7.333
mmu-miR-7685-3p	miRNA	1	0	0	0	0	0	0.333	0
mmu-miR-7687-3p	miRNA	0	1	3	0	0	0	1.333	0
mmu-miR-7687-5p	miRNA	0	3	1	0	0	0	1.333	0
mmu-miR-7688-5p	miRNA	0	0	1	0	0	0	0.333	0
mmu-miR-7689-3p	miRNA	567	968	936	346	503	448	823.667	432.333
mmu-miR-7a-1-3p	miRNA	441	505	580	511	562	629	508.667	567.333
mmu-miR-7a-2-3p	miRNA	0	0	2	0	0	0	0.667	0
mmu-miR-7a-5p	miRNA	21484	28090	31569	21327	20696	25395	27047.7	22472.7
mmu-miR-7b-5p	miRNA	17	37	29	24	18	16	27.667	19.333
mmu-miR-8091	miRNA	1	1	0	0	0	0	0.667	0
mmu-miR-8092	miRNA	0	0	1	0	0	0	0.333	0
mmu-miR-8093	miRNA	0	0	2	0	0	2	0.667	0.667
mmu-miR-8097	miRNA	0	0	0	0	1	1	0	0.667
mmu-miR-8098	miRNA	1	0	1	1	1	0	0.667	0.667
mmu-miR-8103	miRNA	4	8	7	0	5	5	6.333	3.333
mmu-miR-8105	miRNA	0	2	0	1	0	4	0.667	1.667
mmu-miR-8106	miRNA	6	9	11	9	9	9	8.667	9
mmu-miR-8107	miRNA	0	1	0	0	2	0	0.333	0.667
mmu-miR-8112	miRNA	24	36	45	39	23	26	35	29.333
mmu-miR-8114	miRNA	4	7	5	5	4	3	5.333	4
mmu-miR-8116	miRNA	1	0	2	1	1	0	1	0.667
mmu-miR-8120	miRNA	2	10	9	6	9	6	7	7
mmu-miR-871-3p	miRNA	15372	15476	20441	14165	14777	14512	17096.3	14484.7
mmu-miR-871-5p	miRNA	8058	10625	12199	6096	7838	7390	10294	7108
mmu-miR-872-3p	miRNA	1954	2952	2895	1923	2210	2351	2600.33	2161.33
mmu-miR-872-5p	miRNA	4901	6186	7875	4060	4761	4905	6320.67	4575.33
mmu-miR-874-3p	miRNA	0	0	0	0	0	1	0	0.333
mmu-miR-877-3p	miRNA	207	253	214	68	33	40	224.667	47
mmu-miR-877-5p	miRNA	433	773	606	377	244	141	604	254
mmu-miR-878-3p	miRNA	267	340	201	257	145	137	269.333	179.667
mmu-miR-878-5p	miRNA	763	1049	1238	575	695	691	1016.67	653.667
mmu-miR-879-3p	miRNA	0	1	0	0	0	0	0.333	0
mmu-miR-880-3p	miRNA	1236	1262	1259	1617	1197	1050	1252.33	1288
mmu-miR-880-5p	miRNA	0	1	0	0	2	1	0.333	1
mmu-miR-881-3p	miRNA	2803	3266	4753	2612	3165	3284	3607.33	3020.33
mmu-miR-881-5p	miRNA	0	0	1	0	0	0	0.333	0
mmu-miR-883a-3p	miRNA	19	16	12	17	10	8	15.667	11.667
mmu-miR-883a-5p	miRNA	96	133	143	71	110	89	124	90
mmu-miR-883b-3p	miRNA	9	5	5	11	2	1	6.333	4.667
mmu-miR-883b-5p	miRNA	102	99	96	68	85	72	99	75
mmu-miR-9-3p	miRNA	24	23	28	25	19	30	25	24.667
mmu-miR-9-5p	miRNA	124	177	191	115	131	114	164	120
mmu-miR-92a-1-5p	miRNA	1357	2011	1554	916	826	763	1640.67	835
mmu-miR-92a-3p	miRNA	13698	17354	18730	9503	10767	9876	16594	10048.7
mmu-miR-92b-3p	miRNA	197	245	162	175	105	105	201.333	128.333
mmu-miR-92b-5p	miRNA	4	7	6	3	3	3	5.667	3
mmu-miR-93-3p	miRNA	41	47	47	47	33	38	45	39.333
mmu-miR-93-5p	miRNA	15665	21344	21332	12490	15845	14270	19447	14201.7
mmu-miR-935	miRNA	56	80	73	48	30	55	69.667	44.333
mmu-miR-96-3p	miRNA	29	19	28	31	14	20	25.333	21.667
mmu-miR-96-5p	miRNA	16183	19724	15426	14311	10913	10602	17111	11942
mmu-miR-9769-3p	miRNA	0	2	0	1	0	0	0.667	0.333
mmu-miR-98-3p	miRNA	49	80	67	61	49	45	65.333	51.667
mmu-miR-98-5p	miRNA	16576	21651	22711	12095	12929	14235	20312.7	13086.3
mmu-miR-99a-3p	miRNA	44	40	43	38	63	46	42.333	49
mmu-miR-99a-5p	miRNA	11058	16286	14604	10007	13123	11989	13982.7	11706.3
mmu-miR-99b-3p	miRNA	3992	5681	5224	2657	3612	3127	4965.67	3132
mmu-miR-99b-5p	miRNA	62639	77560	75441	50054	61913	57872	71880	56613
mmu-miR-9b-3p	miRNA	739	1049	1193	642	792	773	993.667	735.667
novel-mmu-miR100-5p	miRNA	10	0	4	0	1	1	4.667	0.667
novel-mmu-miR101-3p	miRNA	0	0	0	0	1	0	0	0.333
novel-mmu-miR101-5p	miRNA	5	6	5	10	8	7	5.333	8.333
novel-mmu-miR102-3p	miRNA	1	1	1	0	0	0	1	0
novel-mmu-miR102-5p	miRNA	0	2	0	2	1	1	0.667	1.333
novel-mmu-miR103-3p	miRNA	2	3	1	1	0	0	2	0.333
novel-mmu-miR104-3p	miRNA	0	0	6	1	0	0	2	0.333
novel-mmu-miR104-5p	miRNA	1	2	0	0	0	0	1	0
novel-mmu-miR105-3p	miRNA	0	0	0	0	0	1	0	0.333
novel-mmu-miR106-3p	miRNA	0	1	0	0	0	0	0.333	0
novel-mmu-miR107-3p	miRNA	24	22	29	23	16	21	25	20
novel-mmu-miR108-5p	miRNA	0	0	0	0	0	1	0	0.333
novel-mmu-miR109-3p	miRNA	0	1	0	0	0	0	0.333	0
novel-mmu-miR111-5p	miRNA	0	1	0	0	1	0	0.333	0.333
novel-mmu-miR112-3p	miRNA	54	42	43	108	44	86	46.333	79.333
novel-mmu-miR116-3p	miRNA	1346	371	427	200	241	702	714.667	381
novel-mmu-miR118-5p	miRNA	2	3	3	8	10	4	2.667	7.333
novel-mmu-miR12-5p	miRNA	0	1	0	0	0	0	0.333	0
novel-mmu-miR120-3p	miRNA	7	10	2	2	5	3	6.333	3.333
novel-mmu-miR120-5p	miRNA	0	3	1	1	0	0	1.333	0.333
novel-mmu-miR121-3p	miRNA	4	1	4	0	1	1	3	0.667
novel-mmu-miR122-3p	miRNA	2	2	5	2	2	1	3	1.667
novel-mmu-miR125-5p	miRNA	1	2	1	0	1	1	1.333	0.667
novel-mmu-miR126-3p	miRNA	2	1	1	1	1	1	1.333	1
novel-mmu-miR126-5p	miRNA	0	0	1	0	1	0	0.333	0.333
novel-mmu-miR13-5p	miRNA	3	2	1	6	3	2	2	3.667
novel-mmu-miR130-5p	miRNA	9	17	18	3	4	8	14.667	5
novel-mmu-miR131-5p	miRNA	0	0	1	0	0	0	0.333	0
novel-mmu-miR133-3p	miRNA	958	216	361	140	135	254	511.667	176.333
novel-mmu-miR136-3p	miRNA	13	12	9	17	12	11	11.333	13.333
novel-mmu-miR137-3p	miRNA	0	1	2	0	0	0	1	0
novel-mmu-miR138-5p	miRNA	0	0	0	1	0	0	0	0.333
novel-mmu-miR14-3p	miRNA	2	5	4	4	4	0	3.667	2.667
novel-mmu-miR140-3p	miRNA	8	19	6	5	10	4	11	6.333
novel-mmu-miR140-5p	miRNA	3	0	0	0	0	0	1	0
novel-mmu-miR142-3p	miRNA	143	134	134	365	349	262	137	325.333
novel-mmu-miR143-3p	miRNA	84	71	84	108	65	112	79.667	95
novel-mmu-miR144-3p	miRNA	0	0	0	0	0	1	0	0.333
novel-mmu-miR145-5p	miRNA	0	0	0	0	1	0	0	0.333
novel-mmu-miR146-5p	miRNA	0	0	1	0	0	0	0.333	0
novel-mmu-miR148-5p	miRNA	0	0	1	1	0	0	0.333	0.333
novel-mmu-miR149-5p	miRNA	0	0	2	1	0	2	0.667	1
novel-mmu-miR15-5p	miRNA	3	5	1	6	4	6	3	5.333
novel-mmu-miR151-3p	miRNA	0	2	0	0	0	0	0.667	0
novel-mmu-miR152-5p	miRNA	0	0	0	2	0	0	0	0.667
novel-mmu-miR155-3p	miRNA	61	22	24	6	12	25	35.667	14.333
novel-mmu-miR156-3p	miRNA	0	1	0	0	0	0	0.333	0
novel-mmu-miR156-5p	miRNA	36	49	33	19	24	10	39.333	17.667
novel-mmu-miR157-3p	miRNA	7	7	4	66	107	17	6	63.333
novel-mmu-miR16-3p	miRNA	0	0	1	0	0	0	0.333	0
novel-mmu-miR161-3p	miRNA	1	0	0	0	1	0	0.333	0.333
novel-mmu-miR164-3p	miRNA	1	2	0	0	0	0	1	0
novel-mmu-miR164-5p	miRNA	0	2	2	0	2	0	1.333	0.667
novel-mmu-miR166-3p	miRNA	2	1	1	0	0	1	1.333	0.333
novel-mmu-miR166-5p	miRNA	1	1	0	0	0	1	0.667	0.333
novel-mmu-miR168-3p	miRNA	1	2	2	0	0	1	1.667	0.333
novel-mmu-miR17-3p	miRNA	1	0	0	0	0	0	0.333	0
novel-mmu-miR171-3p	miRNA	4	8	18	5	7	3	10	5
novel-mmu-miR172-3p	miRNA	2	1	1	0	3	2	1.333	1.667
novel-mmu-miR174-3p	miRNA	0	2	2	3	1	0	1.333	1.333
novel-mmu-miR174-5p	miRNA	0	2	0	0	0	0	0.667	0
novel-mmu-miR176-3p	miRNA	0	0	0	1	0	0	0	0.333
novel-mmu-miR177-3p	miRNA	0	0	0	0	0	2	0	0.667
novel-mmu-miR178-3p	miRNA	0	4	0	1	1	1	1.333	1
novel-mmu-miR179-3p	miRNA	10	10	14	5	3	6	11.333	4.667
novel-mmu-miR18-5p	miRNA	26	41	37	24	14	20	34.667	19.333
novel-mmu-miR180-3p	miRNA	0	2	1	0	1	0	1	0.333
novel-mmu-miR181-3p	miRNA	0	0	0	0	2	0	0	0.667
novel-mmu-miR181-5p	miRNA	1	0	2	3	0	0	1	1
novel-mmu-miR183-5p	miRNA	1	0	0	0	0	0	0.333	0
novel-mmu-miR184-3p	miRNA	1	1	3	0	0	2	1.667	0.667
novel-mmu-miR185-3p	miRNA	0	0	1	0	0	0	0.333	0
novel-mmu-miR186-5p	miRNA	11	22	21	11	13	11	18	11.667
novel-mmu-miR189-3p	miRNA	0	0	1	0	0	0	0.333	0
novel-mmu-miR19-3p	miRNA	0	0	0	0	0	1	0	0.333
novel-mmu-miR190-3p	miRNA	1	3	4	1	2	0	2.667	1
novel-mmu-miR193-5p	miRNA	4	3	2	0	6	0	3	2
novel-mmu-miR194-3p	miRNA	3	2	2	1	0	2	2.333	1
novel-mmu-miR197-3p	miRNA	1	0	0	0	0	0	0.333	0
novel-mmu-miR2-5p	miRNA	28	40	32	22	0	1	33.333	7.667
novel-mmu-miR200-3p	miRNA	1	0	0	0	1	0	0.333	0.333
novel-mmu-miR201-5p	miRNA	5	6	5	3	4	0	5.333	2.333
novel-mmu-miR202-3p	miRNA	38	48	49	32	42	40	45	38
novel-mmu-miR204-5p	miRNA	18	14	18	22	1	3	16.667	8.667
novel-mmu-miR205-5p	miRNA	501	969	774	378	531	390	748	433
novel-mmu-miR208-3p	miRNA	3	1	1	1	0	2	1.667	1
novel-mmu-miR211-5p	miRNA	0	4	3	4	4	1	2.333	3
novel-mmu-miR212-5p	miRNA	2	0	0	2	1	3	0.667	2
novel-mmu-miR214-3p	miRNA	37	80	69	40	42	36	62	39.333
novel-mmu-miR216-3p	miRNA	0	1	0	0	0	0	0.333	0
novel-mmu-miR217-5p	miRNA	56	61	77	59	79	61	64.667	66.333
novel-mmu-miR22-3p	miRNA	5	7	13	2	5	2	8.333	3
novel-mmu-miR220-5p	miRNA	364	504	561	301	340	312	476.333	317.667
novel-mmu-miR221-3p	miRNA	0	0	1	0	0	0	0.333	0
novel-mmu-miR222-3p	miRNA	0	0	0	0	1	0	0	0.333
novel-mmu-miR223-3p	miRNA	1	0	0	0	0	0	0.333	0
novel-mmu-miR223-5p	miRNA	2	3	7	2	1	0	4	1
novel-mmu-miR224-5p	miRNA	0	0	0	0	1	0	0	0.333
novel-mmu-miR226-3p	miRNA	85	140	128	42	53	54	117.667	49.667
novel-mmu-miR228-5p	miRNA	0	0	0	0	0	1	0	0.333
novel-mmu-miR229-3p	miRNA	0	0	1	0	0	0	0.333	0
novel-mmu-miR23-5p	miRNA	5	5	3	3	1	3	4.333	2.333
novel-mmu-miR230-3p	miRNA	0	0	0	0	1	0	0	0.333
novel-mmu-miR230-5p	miRNA	2	10	3	2	3	1	5	2
novel-mmu-miR233-5p	miRNA	0	0	0	0	1	0	0	0.333
novel-mmu-miR235-3p	miRNA	14	4	9	4	3	2	9	3
novel-mmu-miR236-5p	miRNA	2	2	2	1	0	0	2	0.333
novel-mmu-miR237-3p	miRNA	2	0	0	0	0	0	0.667	0
novel-mmu-miR239-3p	miRNA	0	1	0	0	0	0	0.333	0
novel-mmu-miR239-5p	miRNA	0	1	0	1	1	0	0.333	0.667
novel-mmu-miR24-3p	miRNA	1	0	0	1	1	0	0.333	0.667
novel-mmu-miR24-5p	miRNA	14	6	3	51	20	33	7.667	34.667
novel-mmu-miR241-5p	miRNA	331	105	27	87	44	142	154.333	91
novel-mmu-miR242-3p	miRNA	2	1	1	2	2	2	1.333	2
novel-mmu-miR243-5p	miRNA	0	0	0	0	0	1	0	0.333
novel-mmu-miR247-5p	miRNA	2	1	4	0	1	2	2.333	1
novel-mmu-miR248-3p	miRNA	1	4	0	1	0	0	1.667	0.333
novel-mmu-miR248-5p	miRNA	0	1	2	7	0	0	1	2.333
novel-mmu-miR249-5p	miRNA	25	26	35	21	20	37	28.667	26
novel-mmu-miR25-5p	miRNA	2	0	1	0	0	0	1	0
novel-mmu-miR251-3p	miRNA	0	1	0	0	0	0	0.333	0
novel-mmu-miR252-3p	miRNA	0	0	0	0	0	1	0	0.333
novel-mmu-miR252-5p	miRNA	1	0	3	2	0	0	1.333	0.667
novel-mmu-miR253-3p	miRNA	1	0	1	1	0	0	0.667	0.333
novel-mmu-miR255-5p	miRNA	0	0	1	1	0	0	0.333	0.333
novel-mmu-miR256-3p	miRNA	0	1	0	1	0	0	0.333	0.333
novel-mmu-miR257-5p	miRNA	0	0	1	1	1	0	0.333	0.667
novel-mmu-miR259-3p	miRNA	1	0	1	0	0	0	0.667	0
novel-mmu-miR26-3p	miRNA	4	3	3	0	0	1	3.333	0.333
novel-mmu-miR260-3p	miRNA	0	0	1	0	0	0	0.333	0
novel-mmu-miR260-5p	miRNA	0	0	0	0	0	1	0	0.333
novel-mmu-miR261-5p	miRNA	0	0	0	0	2	1	0	1
novel-mmu-miR265-3p	miRNA	9	11	9	19	2	5	9.667	8.667
novel-mmu-miR266-3p	miRNA	20	13	27	8	5	7	20	6.667
novel-mmu-miR267-3p	miRNA	0	1	2	0	1	0	1	0.333
novel-mmu-miR27-3p	miRNA	1	2	2	0	3	1	1.667	1.333
novel-mmu-miR271-5p	miRNA	0	1	1	0	0	1	0.667	0.333
novel-mmu-miR272-5p	miRNA	0	1	0	0	0	0	0.333	0
novel-mmu-miR273-3p	miRNA	2	1	1	0	0	0	1.333	0
novel-mmu-miR274-5p	miRNA	2	0	0	0	0	0	0.667	0
novel-mmu-miR275-3p	miRNA	1	4	1	3	1	3	2	2.333
novel-mmu-miR275-5p	miRNA	0	0	1	0	0	0	0.333	0
novel-mmu-miR276-3p	miRNA	5	3	0	1	1	3	2.667	1.667
novel-mmu-miR278-5p	miRNA	0	1	2	1	2	1	1	1.333
novel-mmu-miR279-3p	miRNA	5	5	2	3	2	4	4	3
novel-mmu-miR280-5p	miRNA	0	0	0	0	1	0	0	0.333
novel-mmu-miR282-5p	miRNA	3	5	2	1	1	1	3.333	1
novel-mmu-miR285-3p	miRNA	1	1	1	1	0	0	1	0.333
novel-mmu-miR285-5p	miRNA	1	0	0	0	0	1	0.333	0.333
novel-mmu-miR286-3p	miRNA	1	0	2	0	1	0	1	0.333
novel-mmu-miR286-5p	miRNA	0	1	1	0	0	0	0.667	0
novel-mmu-miR288-3p	miRNA	5	0	9	4	2	2	4.667	2.667
novel-mmu-miR29-5p	miRNA	10	7	22	9	9	9	13	9
novel-mmu-miR293-5p	miRNA	7	8	9	5	8	3	8	5.333
novel-mmu-miR295-5p	miRNA	0	0	1	0	0	0	0.333	0
novel-mmu-miR296-3p	miRNA	0	0	0	0	1	0	0	0.333
novel-mmu-miR296-5p	miRNA	0	1	0	0	0	0	0.333	0
novel-mmu-miR297-3p	miRNA	0	1	0	0	0	0	0.333	0
novel-mmu-miR299-3p	miRNA	0	0	0	1	0	0	0	0.333
novel-mmu-miR3-5p	miRNA	0	1	0	0	0	0	0.333	0
novel-mmu-miR300-5p	miRNA	13	39	18	17	26	15	23.333	19.333
novel-mmu-miR302-3p	miRNA	1	0	1	0	0	0	0.667	0
novel-mmu-miR307-3p	miRNA	0	0	2	1	0	1	0.667	0.667
novel-mmu-miR311-3p	miRNA	1	1	1	1	0	1	1	0.667
novel-mmu-miR312-3p	miRNA	0	1	1	0	0	0	0.667	0
novel-mmu-miR315-3p	miRNA	2	0	1	0	0	0	1	0
novel-mmu-miR318-5p	miRNA	1	0	1	0	0	1	0.667	0.333
novel-mmu-miR32-5p	miRNA	10	17	21	4	9	8	16	7
novel-mmu-miR320-5p	miRNA	1	2	0	1	1	1	1	1
novel-mmu-miR321-5p	miRNA	0	0	0	0	2	0	0	0.667
novel-mmu-miR322-5p	miRNA	1	0	0	0	0	0	0.333	0
novel-mmu-miR325-3p	miRNA	7	9	5	5	12	7	7	8
novel-mmu-miR326-3p	miRNA	0	1	4	0	0	0	1.667	0
novel-mmu-miR327-3p	miRNA	22	45	34	16	26	18	33.667	20
novel-mmu-miR327-5p	miRNA	12	8	2	6	25	23	7.333	18
novel-mmu-miR328-3p	miRNA	0	1	5	9	4	5	2	6
novel-mmu-miR328-5p	miRNA	4	9	7	3	7	7	6.667	5.667
novel-mmu-miR33-3p	miRNA	2	1	3	0	2	0	2	0.667
novel-mmu-miR330-3p	miRNA	1	1	0	0	1	1	0.667	0.667
novel-mmu-miR331-5p	miRNA	12	23	23	12	7	12	19.333	10.333
novel-mmu-miR333-3p	miRNA	1	2	0	0	0	1	1	0.333
novel-mmu-miR334-5p	miRNA	16	25	12	6	7	4	17.667	5.667
novel-mmu-miR335-5p	miRNA	0	2	1	1	0	0	1	0.333
novel-mmu-miR336-5p	miRNA	31	50	36	27	7	9	39	14.333
novel-mmu-miR337-3p	miRNA	0	3	0	0	0	1	1	0.333
novel-mmu-miR339-5p	miRNA	1	4	1	2	4	1	2	2.333
novel-mmu-miR34-3p	miRNA	20	20	11	9	6	7	17	7.333
novel-mmu-miR340-5p	miRNA	0	0	0	0	1	0	0	0.333
novel-mmu-miR341-3p	miRNA	0	1	0	2	1	0	0.333	1
novel-mmu-miR342-5p	miRNA	74	119	60	59	14	18	84.333	30.333
novel-mmu-miR344-5p	miRNA	0	0	0	0	1	1	0	0.667
novel-mmu-miR346-5p	miRNA	0	0	3	3	3	1	1	2.333
novel-mmu-miR347-5p	miRNA	3	0	2	4	0	0	1.667	1.333
novel-mmu-miR349-3p	miRNA	0	1	2	1	1	1	1	1
novel-mmu-miR35-3p	miRNA	6	11	6	1	0	2	7.667	1
novel-mmu-miR350-3p	miRNA	1	3	3	0	1	4	2.333	1.667
novel-mmu-miR350-5p	miRNA	2	1	0	0	0	2	1	0.667
novel-mmu-miR351-5p	miRNA	0	1	2	37	33	0	1	23.333
novel-mmu-miR354-5p	miRNA	2	3	5	2	3	4	3.333	3
novel-mmu-miR355-3p	miRNA	2	2	1	1	2	3	1.667	2
novel-mmu-miR355-5p	miRNA	0	1	2	0	0	0	1	0
novel-mmu-miR356-5p	miRNA	0	1	0	1	0	0	0.333	0.333
novel-mmu-miR357-3p	miRNA	0	0	0	1	0	0	0	0.333
novel-mmu-miR357-5p	miRNA	4	8	3	1	0	0	5	0.333
novel-mmu-miR36-3p	miRNA	3	4	3	4	1	0	3.333	1.667
novel-mmu-miR360-5p	miRNA	0	0	1	1	0	0	0.333	0.333
novel-mmu-miR363-5p	miRNA	1	0	0	1	0	0	0.333	0.333
novel-mmu-miR365-5p	miRNA	80	63	48	71	245	120	63.667	145.333
novel-mmu-miR369-5p	miRNA	1	1	0	0	0	1	0.667	0.333
novel-mmu-miR37-3p	miRNA	11	4	7	1	6	4	7.333	3.667
novel-mmu-miR370-3p	miRNA	0	1	0	2	0	0	0.333	0.667
novel-mmu-miR372-3p	miRNA	2	8	4	1	1	1	4.667	1
novel-mmu-miR373-3p	miRNA	0	1	1	0	0	0	0.667	0
novel-mmu-miR374-3p	miRNA	6	1	8	34	3	7	5	14.667
novel-mmu-miR376-3p	miRNA	0	1	0	0	1	2	0.333	1
novel-mmu-miR377-3p	miRNA	1	1	7	1	1	2	3	1.333
novel-mmu-miR379-3p	miRNA	0	1	0	0	0	0	0.333	0
novel-mmu-miR38-5p	miRNA	1	0	2	0	0	2	1	0.667
novel-mmu-miR380-5p	miRNA	411	301	210	191	141	108	307.333	146.667
novel-mmu-miR382-3p	miRNA	1	0	1	0	0	1	0.667	0.333
novel-mmu-miR383-5p	miRNA	0	1	0	0	0	0	0.333	0
novel-mmu-miR384-3p	miRNA	3	6	2	1	2	5	3.667	2.667
novel-mmu-miR384-5p	miRNA	0	1	2	1	2	0	1	1
novel-mmu-miR387-5p	miRNA	6	6	12	1	4	8	8	4.333
novel-mmu-miR388-5p	miRNA	10	11	14	10	5	5	11.667	6.667
novel-mmu-miR389-3p	miRNA	3	8	10	4	1	4	7	3
novel-mmu-miR39-5p	miRNA	0	0	0	0	0	2	0	0.667
novel-mmu-miR392-5p	miRNA	1	0	0	0	0	1	0.333	0.333
novel-mmu-miR395-3p	miRNA	1	0	0	1	0	0	0.333	0.333
novel-mmu-miR396-3p	miRNA	3	6	8	1	2	2	5.667	1.667
novel-mmu-miR398-3p	miRNA	2	0	1	1	0	0	1	0.333
novel-mmu-miR398-5p	miRNA	1	1	1	0	0	0	1	0
novel-mmu-miR4-3p	miRNA	1	2	0	0	1	0	1	0.333
novel-mmu-miR40-5p	miRNA	38	23	21	0	18	9	27.333	9
novel-mmu-miR401-5p	miRNA	0	2	4	1	0	2	2	1
novel-mmu-miR402-5p	miRNA	2	1	3	2	2	2	2	2
novel-mmu-miR406-5p	miRNA	0	2	3	1	0	2	1.667	1
novel-mmu-miR407-5p	miRNA	0	0	1	0	0	1	0.333	0.333
novel-mmu-miR41-3p	miRNA	1	0	0	1	0	0	0.333	0.333
novel-mmu-miR41-5p	miRNA	2	1	0	4	0	0	1	1.333
novel-mmu-miR412-3p	miRNA	2	2	2	0	0	1	2	0.333
novel-mmu-miR412-5p	miRNA	30	33	44	23	24	27	35.667	24.667
novel-mmu-miR415-3p	miRNA	0	0	1	0	0	0	0.333	0
novel-mmu-miR416-5p	miRNA	1	0	0	0	0	0	0.333	0
novel-mmu-miR417-3p	miRNA	2	3	1	1	1	1	2	1
novel-mmu-miR42-3p	miRNA	10	2	7	2	4	5	6.333	3.667
novel-mmu-miR421-3p	miRNA	0	0	0	1	0	0	0	0.333
novel-mmu-miR421-5p	miRNA	2	4	7	0	2	4	4.333	2
novel-mmu-miR423-5p	miRNA	2	0	0	1	0	2	0.667	1
novel-mmu-miR424-5p	miRNA	2	2	1	22	11	10	1.667	14.333
novel-mmu-miR425-3p	miRNA	0	2	0	0	2	1	0.667	1
novel-mmu-miR425-5p	miRNA	0	0	1	0	0	0	0.333	0
novel-mmu-miR427-5p	miRNA	0	4	1	0	0	0	1.667	0
novel-mmu-miR43-5p	miRNA	1	0	1	0	1	1	0.667	0.667
novel-mmu-miR430-3p	miRNA	1	2	4	1	0	2	2.333	1
novel-mmu-miR430-5p	miRNA	0	0	0	0	1	0	0	0.333
novel-mmu-miR432-3p	miRNA	2	0	1	0	0	0	1	0
novel-mmu-miR432-5p	miRNA	380	480	539	396	528	576	466.333	500
novel-mmu-miR433-5p	miRNA	25	22	21	21	17	16	22.667	18
novel-mmu-miR44-3p	miRNA	0	0	0	0	1	0	0	0.333
novel-mmu-miR440-3p	miRNA	0	4	2	1	1	2	2	1.333
novel-mmu-miR441-3p	miRNA	1	0	3	1	3	0	1.333	1.333
novel-mmu-miR445-3p	miRNA	5	5	8	1	1	2	6	1.333
novel-mmu-miR449-3p	miRNA	0	0	0	1	1	3	0	1.667
novel-mmu-miR45-3p	miRNA	25	43	41	11	11	11	36.333	11
novel-mmu-miR450-5p	miRNA	3455	1636	1638	963	1039	1880	2243	1294
novel-mmu-miR453-3p	miRNA	1	2	5	1	6	1	2.667	2.667
novel-mmu-miR453-5p	miRNA	9	7	4	8	5	6	6.667	6.333
novel-mmu-miR454-3p	miRNA	0	0	1	0	0	0	0.333	0
novel-mmu-miR454-5p	miRNA	2	1	8	0	2	2	3.667	1.333
novel-mmu-miR455-3p	miRNA	2	2	1	0	1	0	1.667	0.333
novel-mmu-miR456-3p	miRNA	5	6	0	0	2	3	3.667	1.667
novel-mmu-miR457-3p	miRNA	3	3	8	2	7	0	4.667	3
novel-mmu-miR457-5p	miRNA	1	0	1	0	0	0	0.667	0
novel-mmu-miR458-5p	miRNA	14	17	21	7	15	14	17.333	12
novel-mmu-miR46-3p	miRNA	1	0	0	0	0	0	0.333	0
novel-mmu-miR46-5p	miRNA	0	3	3	0	0	0	2	0
novel-mmu-miR460-3p	miRNA	1	0	1	0	1	0	0.667	0.333
novel-mmu-miR460-5p	miRNA	3	0	0	1	0	1	1	0.667
novel-mmu-miR461-3p	miRNA	2	7	4	0	2	0	4.333	0.667
novel-mmu-miR461-5p	miRNA	0	1	0	0	0	0	0.333	0
novel-mmu-miR462-5p	miRNA	0	0	0	0	1	0	0	0.333
novel-mmu-miR465-3p	miRNA	8	10	6	5	3	3	8	3.667
novel-mmu-miR466-3p	miRNA	13	13	7	3	8	3	11	4.667
novel-mmu-miR467-5p	miRNA	0	0	0	0	0	2	0	0.667
novel-mmu-miR468-3p	miRNA	1	0	0	2	0	0	0.333	0.667
novel-mmu-miR469-3p	miRNA	7	3	1	2	0	0	3.667	0.667
novel-mmu-miR469-5p	miRNA	6	13	3	2	4	9	7.333	5
novel-mmu-miR474-3p	miRNA	223	370	324	168	229	211	305.667	202.667
novel-mmu-miR474-5p	miRNA	25	33	19	16	14	7	25.667	12.333
novel-mmu-miR476-3p	miRNA	10	8	10	11	7	6	9.333	8
novel-mmu-miR476-5p	miRNA	0	2	0	1	0	0	0.667	0.333
novel-mmu-miR478-3p	miRNA	2	2	0	0	1	0	1.333	0.333
novel-mmu-miR479-3p	miRNA	1	1	2	2	0	1	1.333	1
novel-mmu-miR48-3p	miRNA	2	3	1	3	4	3	2	3.333
novel-mmu-miR480-3p	miRNA	3	2	1	1	1	3	2	1.667
novel-mmu-miR480-5p	miRNA	36	27	29	17	15	18	30.667	16.667
novel-mmu-miR481-5p	miRNA	0	0	1	0	0	1	0.333	0.333
novel-mmu-miR482-5p	miRNA	0	0	0	1	0	0	0	0.333
novel-mmu-miR484-3p	miRNA	0	0	1	0	1	0	0.333	0.333
novel-mmu-miR484-5p	miRNA	3	2	0	0	1	0	1.667	0.333
novel-mmu-miR485-5p	miRNA	0	3	0	0	1	1	1	0.667
novel-mmu-miR487-5p	miRNA	0	0	1	0	0	0	0.333	0
novel-mmu-miR489-3p	miRNA	2	28	25	17	26	22	18.333	21.667
novel-mmu-miR490-3p	miRNA	2	0	1	0	0	0	1	0
novel-mmu-miR492-5p	miRNA	3	2	4	1	2	1	3	1.333
novel-mmu-miR493-3p	miRNA	0	0	0	0	1	0	0	0.333
novel-mmu-miR496-5p	miRNA	2	0	0	1	0	1	0.667	0.667
novel-mmu-miR50-5p	miRNA	0	0	0	1	1	0	0	0.667
novel-mmu-miR51-3p	miRNA	0	2	0	0	0	1	0.667	0.333
novel-mmu-miR51-5p	miRNA	2	0	0	1	0	0	0.667	0.333
novel-mmu-miR52-5p	miRNA	13	10	19	10	14	17	14	13.667
novel-mmu-miR53-5p	miRNA	5	3	3	0	1	2	3.667	1
novel-mmu-miR55-3p	miRNA	1	0	0	0	0	1	0.333	0.333
novel-mmu-miR55-5p	miRNA	2	8	3	4	2	4	4.333	3.333
novel-mmu-miR58-3p	miRNA	0	2	2	0	0	0	1.333	0
novel-mmu-miR61-3p	miRNA	1	0	2	0	0	0	1	0
novel-mmu-miR62-3p	miRNA	1	1	4	1	0	0	2	0.333
novel-mmu-miR62-5p	miRNA	2	3	0	0	2	0	1.667	0.667
novel-mmu-miR64-3p	miRNA	1	0	0	0	0	0	0.333	0
novel-mmu-miR67-5p	miRNA	2	6	0	4	2	4	2.667	3.333
novel-mmu-miR68-3p	miRNA	25	35	21	25	10	19	27	18
novel-mmu-miR7-3p	miRNA	1	2	1	2	1	0	1.333	1
novel-mmu-miR7-5p	miRNA	1	0	1	0	0	0	0.667	0
novel-mmu-miR72-3p	miRNA	1	1	0	1	0	1	0.667	0.667
novel-mmu-miR73-3p	miRNA	0	0	0	1	1	1	0	1
novel-mmu-miR74-3p	miRNA	2	0	1	0	0	0	1	0
novel-mmu-miR74-5p	miRNA	13	14	13	11	22	7	13.333	13.333
novel-mmu-miR75-5p	miRNA	111	101	195	92	95	74	135.667	87
novel-mmu-miR76-5p	miRNA	1	0	1	0	0	0	0.667	0
novel-mmu-miR77-3p	miRNA	1	0	2	2	0	0	1	0.667
novel-mmu-miR78-3p	miRNA	0	0	0	2	11	6	0	6.333
novel-mmu-miR8-3p	miRNA	0	0	0	1	0	0	0	0.333
novel-mmu-miR80-5p	miRNA	2	10	7	1	0	1	6.333	0.667
novel-mmu-miR82-5p	miRNA	0	3	0	0	0	1	1	0.333
novel-mmu-miR84-3p	miRNA	2	0	6	4	4	0	2.667	2.667
novel-mmu-miR85-3p	miRNA	0	0	1	0	0	0	0.333	0
novel-mmu-miR86-3p	miRNA	0	0	0	1	0	1	0	0.667
novel-mmu-miR86-5p	miRNA	0	4	1	0	0	0	1.667	0
novel-mmu-miR87-3p	miRNA	17	4	6	1	1	5	9	2.333
novel-mmu-miR9-3p	miRNA	4	3	0	5	1	1	2.333	2.333
novel-mmu-miR9-5p	miRNA	0	1	0	0	0	0	0.333	0
novel-mmu-miR92-5p	miRNA	0	0	0	0	1	0	0	0.333
novel-mmu-miR96-5p	miRNA	0	4	3	1	0	0	2.333	0.333
novel-mmu-miR97-3p	miRNA	0	0	3	0	0	0	1	0
novel-mmu-miR98-3p	miRNA	1	2	6	1	1	1	3	1
novel-mmu-miR99-5p	miRNA	0	1	0	0	0	0	0.333	0
