# Supplementary material for: High-Phosphate-Stimulated Macrophage-Derived Exosomes Promote Vascular Calcification via let-7b-5p/TGFBR1 Axis in Chronic Kidney Disease
Source: Cells. 2022 Dec 30;12(1):161. doi: 10.3390/cells12010161 (PMC9818696; doi:10.3390/cells12010161)
Supplement: Supplementary file 1 [file cells-12-00161-s001.zip › Table S2.xlsx]

## Sheet: mRNA
	mouse
mouse	Runx2	5′-AGCGGACGAGGCAAGAGTTT-3′	5′-AGGCGGGACACCTACTCTCATA-3′
	Sox9	5′-AGCTCTGGAGACTTCTGAACGAGA-3′	5′-ACTTGTAATCCGGGTGGTCCTTCT-3′
	Alpl	5′-TTGTGCCAGAGAAAGAGAGAGA-3′	5′-GTTTCAGGGCATTTTTCAAGGT-3′
	Gapdh	5′-CCTCGTCCCGTAGACAAAATG-3′	5′-TGAGGTCAATGAAGGGGTCGT-3′
	Tgfbr1	5′-TCTGCATTGCACTTATGCTGA-3′	5′-AAAGGGCGATCTAGTGATGGA-3′
	human
human	Runx2	5′-CACAAGTGCGGTGCAAACTT-3	5′-GACTCTGTTGGTCTCGGTGG-3′
	Sox9	5′-AGGAAGTCGGTGAAGAACGG-3′	5′-AAGTCGATAGGGGGCTGTCT-3′
	Alpl	5′-GGGACTGGTACTCAGACAACG-3′	5′-GTAGGCGATGTCCTTACAGCC-3′
	Gapdh	5′-GGAAGCTTGTCATCAATGGAAATC-3′	5′-TGATGACCCTTTTGGCTCCC-3′
	Tgfbr1	5′-ACGGCGTTACAGTGTTTCTG-3′	5′-GCACATACAAACGGCCTATCTC-3′
	Ptafr	5′-TTCCTGGGCGTCATCACTTATA-3′	5′-TGCCCTTCTCGTAATGCTCAA-3′
	Prss22	5′-GCCCACTGTTTCAAGGACAAC-3′	5′-GACCCGCTCTGAGAACTGTATG-3′
	Atp8b4	5′-CGCCACAAGAGTGATAATCAAGTG-3′	5′-CAGAGACCATGTGGCTCACTACTT-3′
	Il6	5′-TTCGGTCCAGTTGCCTTCTC-3′	5′-AGTGCCTCTTTGCTGCTTTCA-3′
	Acpp	5′-GAGCAGCATTATGAACTTGGAGAG-3′	5′-GAAAGGCAGGTATAGCAACTGATC-3′
	Cebpd	5′-CGACCTCTTCAACAGCAATCAC-3′	5′-CCAAGCTCACCACGGTCTGT-3′
	Oasl2	5′-AGAGGGCACGAGACATCCACT-3′	5′-GGTTGATGGCATAGGCGTAG-3′
	Oas2	5′-CCTGAAGCCCTACGAAGAATGT-3′	5′-TCACTGAAGAAGAGGACAAGGGTA-3′
	Fbxo32	5′-GAAGAGCGGCAGTTTCGTGA-3′	5′-GGAATCCAGAATGGCAGTTGAG-3′

## Sheet: miRNA
mmu-let-7b-5p-RT	CTCAACTGGTGTCGTGGAGTCGGCAATTCAGTTGAG AACCACAC
mmu-let-7b-5p-S	ACACTCCAGCTGGGTGAGGTAGTAGGTTGT
hsa-let-7b-5p-RT	CTCAACTGGTGTCGTGGAGTCGGCAATTCAGTTGAGAACCACAC
hsa-let-7b-5p-S	ACACTCCAGCTGGGTGAGGTAGTAGGTTGT
universal primer-A	TGGTGTCGTGGAGTCG
U6-S	CTCGCTTCGGCAGCACA
U6-A	AACGCTTCACGAATTTGCGT
